# Supplementary material for: Light spectrum modifies the utilization pattern of energy sources in Pseudomonas sp. DR 5-09
Source: PLoS One. 2017 Dec 21;12(12):e0189862. doi: 10.1371/journal.pone.0189862 (PMC5739431; doi:10.1371/journal.pone.0189862)
Supplement: S1 File — (ZIP) [file pone.0189862.s009.zip]

Archive with 1 entries (1 files):
- S4 - raw data and parameters/str2.all.aggr.yml
