# Supplementary material for: Light spectrum modifies the utilization pattern of energy sources in Pseudomonas sp. DR 5-09
Source: PLoS One. 2017 Dec 21;12(12):e0189862. doi: 10.1371/journal.pone.0189862 (PMC5739431; doi:10.1371/journal.pone.0189862)
Supplement: S1 File — (ZIP) [file pone.0189862.s009.zip › S4 - raw data and parameters/str2.all.aggr.yml]

---
PM01:
- metadata:
    File: strain2(1,2)/0hr/Strain2_L_REP(1,2)_0hr__allHours_kinetic.csv
    Sample Number: 211r0
    Plate Type: PM01
    light: L
    rep: REP(1,2)
    time.chr: 0hr
    Strain.chr: Strain2
    Light.treatment: r
    Replicate: 1.0
    ToR: 0.0e+00
    strain.num: 2.0
  csv_data:
    File: strain2(1,2)/0hr/Strain2_L_REP(1,2)_0hr__allHours_kinetic.csv
    Data File: C:\Documents and Settings\Biolog User\Desktop\strain 2\0hr\PMX_342_150129_A_33_8.OKA
    Setup Time: Jan 29 2015 5:51 PM
    Position: 17-A
    Plate Type: PM01
    Strain Type: '---'
    Sample Number: 211r0
    Strain Name: ''
    Strain Number: ''
    Other: ''
  measurements:
    Hour:
    - 0.0e+00
    - 2.5e-01
    - 5.0e-01
    - 7.5e-01
    - 6.75e+00
    - 7.0e+00
    - 7.25e+00
    - 7.5e+00
    - 1.35e+01
    - 1.375e+01
    - 1.4e+01
    - 1.425e+01
    - 2.025e+01
    - 2.05e+01
    - 2.075e+01
    - 2.1e+01
    - 2.3e+01
    - 2.325e+01
    - 2.35e+01
    - 2.375e+01
    - 2.675e+01
    - 2.7e+01
    - 2.725e+01
    - 2.75e+01
    - 3.45e+01
    - 3.475e+01
    - 3.5e+01
    - 3.525e+01
    - 4.025e+01
    - 4.05e+01
    - 4.075e+01
    - 4.1e+01
    - 4.6e+01
    - 4.625e+01
    - 4.65e+01
    - 4.675e+01
    - 5.175e+01
    - 5.2e+01
    - 5.225e+01
    - 5.25e+01
    - 5.75e+01
    - 5.775e+01
    - 5.8e+01
    - 5.825e+01
    - 6.325e+01
    - 6.35e+01
    - 6.375e+01
    - 6.4e+01
    - 6.9e+01
    - 6.925e+01
    - 6.95e+01
    - 6.975e+01
    - 7.475e+01
    - 7.5e+01
    - 7.525e+01
    - 7.55e+01
    - 8.05e+01
    - 8.075e+01
    - 8.1e+01
    - 8.125e+01
    - 8.625e+01
    - 8.65e+01
    - 8.675e+01
    - 8.7e+01
    - 9.2e+01
    - 9.225e+01
    - 9.25e+01
    - 9.275e+01
    A01:
    - 62.0
    - 63.0
    - 65.0
    - 66.0
    - 76.0
    - 75.0
    - 80.0
    - 71.0
    - 82.0
    - 82.0
    - 88.0
    - 83.0
    - 83.0
    - 80.0
    - 81.0
    - 85.0
    - 82.0
    - 82.0
    - 81.0
    - 83.0
    - 84.0
    - 83.0
    - 81.0
    - 84.0
    - 86.0
    - 87.0
    - 87.0
    - 83.0
    - 88.0
    - 88.0
    - 91.0
    - 88.0
    - 92.0
    - 89.0
    - 89.0
    - 92.0
    - 91.0
    - 95.0
    - 93.0
    - 96.0
    - 95.0
    - 95.0
    - 94.0
    - 95.0
    - 95.0
    - 95.0
    - 96.0
    - 97.0
    - 97.0
    - 97.0
    - 97.0
    - 98.0
    - 95.0
    - 96.0
    - 98.0
    - 96.0
    - 99.0
    - 98.0
    - 100.0
    - 98.0
    - 98.0
    - 100.0
    - 101.0
    - 101.0
    - 100.0
    - 99.0
    - 100.0
    - 100.0
    A02:
    - 48.0
    - 46.0
    - 50.0
    - 51.0
    - 67.0
    - 64.0
    - 67.0
    - 61.0
    - 99.0
    - 104.0
    - 111.0
    - 107.0
    - 120.0
    - 125.0
    - 125.0
    - 129.0
    - 140.0
    - 141.0
    - 142.0
    - 140.0
    - 159.0
    - 151.0
    - 156.0
    - 153.0
    - 178.0
    - 181.0
    - 180.0
    - 185.0
    - 198.0
    - 195.0
    - 206.0
    - 196.0
    - 210.0
    - 207.0
    - 215.0
    - 212.0
    - 223.0
    - 217.0
    - 228.0
    - 225.0
    - 239.0
    - 225.0
    - 236.0
    - 240.0
    - 243.0
    - 241.0
    - 230.0
    - 243.0
    - 248.0
    - 244.0
    - 242.0
    - 233.0
    - 249.0
    - 250.0
    - 232.0
    - 246.0
    - 243.0
    - 240.0
    - 242.0
    - 245.0
    - 237.0
    - 238.0
    - 239.0
    - 244.0
    - 237.0
    - 238.0
    - 253.0
    - 252.0
    A03:
    - 38.0
    - 36.0
    - 38.0
    - 41.0
    - 60.0
    - 55.0
    - 59.0
    - 52.0
    - 84.0
    - 84.0
    - 94.0
    - 90.0
    - 104.0
    - 102.0
    - 104.0
    - 109.0
    - 111.0
    - 113.0
    - 115.0
    - 114.0
    - 114.0
    - 115.0
    - 115.0
    - 116.0
    - 129.0
    - 131.0
    - 128.0
    - 128.0
    - 138.0
    - 134.0
    - 143.0
    - 135.0
    - 145.0
    - 142.0
    - 148.0
    - 147.0
    - 149.0
    - 153.0
    - 156.0
    - 154.0
    - 167.0
    - 161.0
    - 164.0
    - 168.0
    - 169.0
    - 170.0
    - 167.0
    - 171.0
    - 175.0
    - 176.0
    - 173.0
    - 170.0
    - 178.0
    - 180.0
    - 173.0
    - 180.0
    - 180.0
    - 180.0
    - 183.0
    - 183.0
    - 183.0
    - 184.0
    - 184.0
    - 187.0
    - 184.0
    - 188.0
    - 198.0
    - 195.0
    A04:
    - 39.0
    - 37.0
    - 37.0
    - 41.0
    - 59.0
    - 60.0
    - 63.0
    - 60.0
    - 126.0
    - 131.0
    - 136.0
    - 132.0
    - 175.0
    - 182.0
    - 183.0
    - 182.0
    - 201.0
    - 202.0
    - 204.0
    - 199.0
    - 215.0
    - 212.0
    - 214.0
    - 211.0
    - 221.0
    - 225.0
    - 225.0
    - 229.0
    - 233.0
    - 230.0
    - 241.0
    - 229.0
    - 236.0
    - 233.0
    - 240.0
    - 236.0
    - 240.0
    - 236.0
    - 245.0
    - 243.0
    - 247.0
    - 236.0
    - 245.0
    - 248.0
    - 246.0
    - 248.0
    - 240.0
    - 247.0
    - 249.0
    - 247.0
    - 245.0
    - 239.0
    - 249.0
    - 249.0
    - 239.0
    - 246.0
    - 243.0
    - 244.0
    - 247.0
    - 247.0
    - 237.0
    - 239.0
    - 239.0
    - 244.0
    - 237.0
    - 238.0
    - 249.0
    - 248.0
    A05:
    - 30.0
    - 29.0
    - 32.0
    - 34.0
    - 77.0
    - 74.0
    - 79.0
    - 71.0
    - 117.0
    - 118.0
    - 124.0
    - 119.0
    - 139.0
    - 139.0
    - 139.0
    - 140.0
    - 148.0
    - 146.0
    - 150.0
    - 145.0
    - 160.0
    - 157.0
    - 160.0
    - 158.0
    - 182.0
    - 182.0
    - 177.0
    - 180.0
    - 188.0
    - 186.0
    - 195.0
    - 185.0
    - 192.0
    - 190.0
    - 197.0
    - 194.0
    - 191.0
    - 194.0
    - 228.0
    - 255.0
    - 233.0
    - 207.0
    - 195.0
    - 199.0
    - 196.0
    - 196.0
    - 193.0
    - 197.0
    - 212.0
    - 239.0
    - 241.0
    - 216.0
    - 193.0
    - 195.0
    - 189.0
    - 196.0
    - 191.0
    - 193.0
    - 192.0
    - 192.0
    - 187.0
    - 188.0
    - 191.0
    - 193.0
    - 186.0
    - 188.0
    - 197.0
    - 196.0
    A06:
    - 24.0
    - 24.0
    - 23.0
    - 27.0
    - 58.0
    - 56.0
    - 59.0
    - 54.0
    - 79.0
    - 79.0
    - 85.0
    - 83.0
    - 95.0
    - 96.0
    - 98.0
    - 100.0
    - 104.0
    - 105.0
    - 106.0
    - 104.0
    - 112.0
    - 111.0
    - 109.0
    - 112.0
    - 118.0
    - 121.0
    - 119.0
    - 119.0
    - 126.0
    - 125.0
    - 131.0
    - 126.0
    - 134.0
    - 132.0
    - 136.0
    - 136.0
    - 136.0
    - 139.0
    - 142.0
    - 139.0
    - 148.0
    - 143.0
    - 146.0
    - 149.0
    - 149.0
    - 149.0
    - 147.0
    - 150.0
    - 153.0
    - 154.0
    - 151.0
    - 150.0
    - 153.0
    - 155.0
    - 149.0
    - 155.0
    - 154.0
    - 154.0
    - 156.0
    - 157.0
    - 154.0
    - 156.0
    - 158.0
    - 161.0
    - 159.0
    - 161.0
    - 168.0
    - 168.0
    A07:
    - 23.0
    - 23.0
    - 24.0
    - 26.0
    - 68.0
    - 64.0
    - 64.0
    - 58.0
    - 91.0
    - 91.0
    - 95.0
    - 98.0
    - 111.0
    - 110.0
    - 110.0
    - 117.0
    - 121.0
    - 124.0
    - 125.0
    - 128.0
    - 137.0
    - 135.0
    - 133.0
    - 137.0
    - 164.0
    - 165.0
    - 165.0
    - 163.0
    - 178.0
    - 178.0
    - 182.0
    - 179.0
    - 198.0
    - 195.0
    - 193.0
    - 199.0
    - 206.0
    - 211.0
    - 209.0
    - 211.0
    - 225.0
    - 226.0
    - 224.0
    - 228.0
    - 229.0
    - 229.0
    - 232.0
    - 232.0
    - 234.0
    - 236.0
    - 234.0
    - 236.0
    - 236.0
    - 237.0
    - 236.0
    - 234.0
    - 243.0
    - 245.0
    - 244.0
    - 243.0
    - 242.0
    - 243.0
    - 243.0
    - 243.0
    - 241.0
    - 241.0
    - 246.0
    - 244.0
    A08:
    - 20.0
    - 20.0
    - 23.0
    - 26.0
    - 64.0
    - 60.0
    - 61.0
    - 58.0
    - 88.0
    - 88.0
    - 93.0
    - 95.0
    - 112.0
    - 109.0
    - 109.0
    - 117.0
    - 122.0
    - 122.0
    - 121.0
    - 125.0
    - 133.0
    - 130.0
    - 130.0
    - 133.0
    - 154.0
    - 155.0
    - 157.0
    - 151.0
    - 167.0
    - 168.0
    - 166.0
    - 167.0
    - 184.0
    - 182.0
    - 181.0
    - 185.0
    - 188.0
    - 193.0
    - 191.0
    - 193.0
    - 203.0
    - 206.0
    - 204.0
    - 206.0
    - 209.0
    - 209.0
    - 209.0
    - 210.0
    - 214.0
    - 216.0
    - 215.0
    - 216.0
    - 220.0
    - 221.0
    - 223.0
    - 221.0
    - 229.0
    - 229.0
    - 229.0
    - 229.0
    - 235.0
    - 236.0
    - 237.0
    - 238.0
    - 242.0
    - 244.0
    - 245.0
    - 245.0
    A09:
    - 23.0
    - 23.0
    - 24.0
    - 28.0
    - 58.0
    - 56.0
    - 57.0
    - 54.0
    - 73.0
    - 74.0
    - 77.0
    - 77.0
    - 88.0
    - 83.0
    - 83.0
    - 92.0
    - 95.0
    - 96.0
    - 96.0
    - 99.0
    - 107.0
    - 107.0
    - 104.0
    - 108.0
    - 126.0
    - 127.0
    - 128.0
    - 120.0
    - 131.0
    - 131.0
    - 133.0
    - 130.0
    - 145.0
    - 142.0
    - 144.0
    - 148.0
    - 151.0
    - 157.0
    - 154.0
    - 153.0
    - 167.0
    - 169.0
    - 167.0
    - 169.0
    - 170.0
    - 172.0
    - 176.0
    - 173.0
    - 179.0
    - 180.0
    - 181.0
    - 182.0
    - 184.0
    - 188.0
    - 187.0
    - 188.0
    - 195.0
    - 194.0
    - 194.0
    - 195.0
    - 202.0
    - 202.0
    - 206.0
    - 204.0
    - 209.0
    - 210.0
    - 210.0
    - 211.0
    A10:
    - 23.0
    - 22.0
    - 24.0
    - 27.0
    - 43.0
    - 40.0
    - 38.0
    - 36.0
    - 40.0
    - 40.0
    - 45.0
    - 44.0
    - 47.0
    - 43.0
    - 44.0
    - 50.0
    - 45.0
    - 47.0
    - 46.0
    - 49.0
    - 49.0
    - 46.0
    - 45.0
    - 48.0
    - 50.0
    - 50.0
    - 50.0
    - 46.0
    - 47.0
    - 46.0
    - 45.0
    - 47.0
    - 54.0
    - 49.0
    - 47.0
    - 52.0
    - 52.0
    - 62.0
    - 58.0
    - 61.0
    - 90.0
    - 95.0
    - 90.0
    - 93.0
    - 95.0
    - 97.0
    - 102.0
    - 99.0
    - 106.0
    - 109.0
    - 108.0
    - 112.0
    - 114.0
    - 118.0
    - 119.0
    - 117.0
    - 128.0
    - 128.0
    - 128.0
    - 129.0
    - 136.0
    - 140.0
    - 141.0
    - 141.0
    - 147.0
    - 150.0
    - 151.0
    - 151.0
    A11:
    - 30.0
    - 29.0
    - 30.0
    - 32.0
    - 61.0
    - 59.0
    - 59.0
    - 56.0
    - 74.0
    - 75.0
    - 78.0
    - 81.0
    - 94.0
    - 91.0
    - 92.0
    - 98.0
    - 101.0
    - 100.0
    - 102.0
    - 104.0
    - 110.0
    - 109.0
    - 106.0
    - 109.0
    - 124.0
    - 126.0
    - 122.0
    - 119.0
    - 129.0
    - 128.0
    - 130.0
    - 126.0
    - 141.0
    - 139.0
    - 138.0
    - 140.0
    - 141.0
    - 148.0
    - 147.0
    - 146.0
    - 154.0
    - 154.0
    - 152.0
    - 155.0
    - 154.0
    - 154.0
    - 157.0
    - 156.0
    - 158.0
    - 157.0
    - 155.0
    - 161.0
    - 157.0
    - 159.0
    - 160.0
    - 158.0
    - 161.0
    - 160.0
    - 161.0
    - 160.0
    - 165.0
    - 166.0
    - 168.0
    - 166.0
    - 167.0
    - 171.0
    - 171.0
    - 172.0
    A12:
    - 44.0
    - 42.0
    - 42.0
    - 38.0
    - 56.0
    - 55.0
    - 61.0
    - 61.0
    - 58.0
    - 61.0
    - 65.0
    - 56.0
    - 57.0
    - 59.0
    - 58.0
    - 58.0
    - 60.0
    - 61.0
    - 60.0
    - 57.0
    - 61.0
    - 58.0
    - 58.0
    - 58.0
    - 58.0
    - 59.0
    - 58.0
    - 58.0
    - 59.0
    - 56.0
    - 71.0
    - 55.0
    - 58.0
    - 53.0
    - 64.0
    - 62.0
    - 58.0
    - 61.0
    - 65.0
    - 63.0
    - 66.0
    - 60.0
    - 60.0
    - 66.0
    - 66.0
    - 65.0
    - 63.0
    - 65.0
    - 66.0
    - 66.0
    - 62.0
    - 63.0
    - 64.0
    - 64.0
    - 59.0
    - 63.0
    - 61.0
    - 64.0
    - 64.0
    - 64.0
    - 58.0
    - 60.0
    - 62.0
    - 64.0
    - 58.0
    - 60.0
    - 67.0
    - 66.0
    B01:
    - 41.0
    - 40.0
    - 43.0
    - 44.0
    - 64.0
    - 60.0
    - 61.0
    - 49.0
    - 64.0
    - 62.0
    - 70.0
    - 67.0
    - 70.0
    - 65.0
    - 67.0
    - 71.0
    - 68.0
    - 69.0
    - 67.0
    - 72.0
    - 73.0
    - 70.0
    - 69.0
    - 72.0
    - 73.0
    - 75.0
    - 75.0
    - 71.0
    - 72.0
    - 70.0
    - 73.0
    - 71.0
    - 77.0
    - 75.0
    - 71.0
    - 77.0
    - 73.0
    - 78.0
    - 76.0
    - 78.0
    - 76.0
    - 80.0
    - 75.0
    - 78.0
    - 76.0
    - 76.0
    - 80.0
    - 77.0
    - 78.0
    - 78.0
    - 77.0
    - 80.0
    - 74.0
    - 76.0
    - 79.0
    - 75.0
    - 78.0
    - 77.0
    - 79.0
    - 77.0
    - 78.0
    - 79.0
    - 83.0
    - 79.0
    - 79.0
    - 80.0
    - 81.0
    - 81.0
    B02:
    - 33.0
    - 32.0
    - 34.0
    - 37.0
    - 51.0
    - 47.0
    - 48.0
    - 40.0
    - 49.0
    - 48.0
    - 56.0
    - 53.0
    - 56.0
    - 52.0
    - 53.0
    - 58.0
    - 55.0
    - 54.0
    - 55.0
    - 57.0
    - 58.0
    - 56.0
    - 54.0
    - 57.0
    - 59.0
    - 60.0
    - 60.0
    - 54.0
    - 58.0
    - 57.0
    - 58.0
    - 59.0
    - 64.0
    - 63.0
    - 57.0
    - 66.0
    - 62.0
    - 67.0
    - 64.0
    - 68.0
    - 68.0
    - 70.0
    - 66.0
    - 69.0
    - 68.0
    - 68.0
    - 71.0
    - 69.0
    - 68.0
    - 70.0
    - 68.0
    - 73.0
    - 67.0
    - 68.0
    - 72.0
    - 69.0
    - 73.0
    - 71.0
    - 72.0
    - 71.0
    - 73.0
    - 74.0
    - 77.0
    - 73.0
    - 74.0
    - 74.0
    - 73.0
    - 74.0
    B03:
    - 27.0
    - 27.0
    - 26.0
    - 28.0
    - 61.0
    - 57.0
    - 62.0
    - 54.0
    - 83.0
    - 84.0
    - 90.0
    - 87.0
    - 93.0
    - 92.0
    - 93.0
    - 97.0
    - 99.0
    - 102.0
    - 100.0
    - 100.0
    - 106.0
    - 104.0
    - 103.0
    - 104.0
    - 109.0
    - 110.0
    - 108.0
    - 104.0
    - 108.0
    - 107.0
    - 115.0
    - 108.0
    - 112.0
    - 108.0
    - 112.0
    - 112.0
    - 107.0
    - 111.0
    - 113.0
    - 112.0
    - 112.0
    - 112.0
    - 110.0
    - 113.0
    - 113.0
    - 114.0
    - 114.0
    - 113.0
    - 112.0
    - 113.0
    - 113.0
    - 114.0
    - 113.0
    - 112.0
    - 112.0
    - 111.0
    - 111.0
    - 110.0
    - 110.0
    - 109.0
    - 109.0
    - 111.0
    - 113.0
    - 113.0
    - 109.0
    - 110.0
    - 115.0
    - 115.0
    B04:
    - 27.0
    - 26.0
    - 26.0
    - 28.0
    - 43.0
    - 38.0
    - 39.0
    - 35.0
    - 41.0
    - 41.0
    - 48.0
    - 44.0
    - 47.0
    - 43.0
    - 44.0
    - 50.0
    - 46.0
    - 47.0
    - 48.0
    - 48.0
    - 50.0
    - 47.0
    - 46.0
    - 51.0
    - 51.0
    - 52.0
    - 53.0
    - 47.0
    - 49.0
    - 50.0
    - 49.0
    - 50.0
    - 57.0
    - 54.0
    - 50.0
    - 58.0
    - 51.0
    - 59.0
    - 55.0
    - 58.0
    - 51.0
    - 57.0
    - 51.0
    - 54.0
    - 53.0
    - 53.0
    - 60.0
    - 55.0
    - 53.0
    - 54.0
    - 53.0
    - 59.0
    - 49.0
    - 51.0
    - 57.0
    - 52.0
    - 53.0
    - 54.0
    - 52.0
    - 52.0
    - 54.0
    - 56.0
    - 61.0
    - 56.0
    - 55.0
    - 54.0
    - 53.0
    - 54.0
    B05:
    - 22.0
    - 22.0
    - 23.0
    - 25.0
    - 39.0
    - 37.0
    - 37.0
    - 34.0
    - 39.0
    - 37.0
    - 44.0
    - 43.0
    - 43.0
    - 40.0
    - 41.0
    - 47.0
    - 44.0
    - 43.0
    - 46.0
    - 46.0
    - 47.0
    - 44.0
    - 44.0
    - 48.0
    - 50.0
    - 53.0
    - 51.0
    - 45.0
    - 49.0
    - 49.0
    - 47.0
    - 48.0
    - 58.0
    - 55.0
    - 49.0
    - 58.0
    - 66.0
    - 73.0
    - 70.0
    - 75.0
    - 84.0
    - 88.0
    - 84.0
    - 86.0
    - 87.0
    - 88.0
    - 90.0
    - 89.0
    - 91.0
    - 90.0
    - 91.0
    - 95.0
    - 93.0
    - 95.0
    - 98.0
    - 95.0
    - 101.0
    - 100.0
    - 101.0
    - 99.0
    - 105.0
    - 105.0
    - 108.0
    - 107.0
    - 108.0
    - 109.0
    - 109.0
    - 110.0
    B06:
    - 16.0
    - 15.0
    - 16.0
    - 17.0
    - 60.0
    - 59.0
    - 64.0
    - 61.0
    - 104.0
    - 108.0
    - 113.0
    - 114.0
    - 128.0
    - 126.0
    - 128.0
    - 134.0
    - 138.0
    - 140.0
    - 140.0
    - 142.0
    - 150.0
    - 148.0
    - 148.0
    - 152.0
    - 174.0
    - 175.0
    - 172.0
    - 171.0
    - 185.0
    - 180.0
    - 184.0
    - 182.0
    - 199.0
    - 196.0
    - 196.0
    - 201.0
    - 208.0
    - 210.0
    - 210.0
    - 210.0
    - 221.0
    - 222.0
    - 220.0
    - 224.0
    - 225.0
    - 224.0
    - 226.0
    - 227.0
    - 231.0
    - 231.0
    - 229.0
    - 231.0
    - 233.0
    - 234.0
    - 235.0
    - 236.0
    - 238.0
    - 236.0
    - 237.0
    - 237.0
    - 239.0
    - 241.0
    - 242.0
    - 242.0
    - 244.0
    - 244.0
    - 247.0
    - 246.0
    B07:
    - 18.0
    - 16.0
    - 18.0
    - 17.0
    - 44.0
    - 41.0
    - 44.0
    - 41.0
    - 48.0
    - 46.0
    - 50.0
    - 49.0
    - 51.0
    - 50.0
    - 49.0
    - 54.0
    - 52.0
    - 52.0
    - 53.0
    - 54.0
    - 57.0
    - 55.0
    - 55.0
    - 54.0
    - 58.0
    - 57.0
    - 58.0
    - 54.0
    - 56.0
    - 55.0
    - 57.0
    - 55.0
    - 61.0
    - 58.0
    - 54.0
    - 61.0
    - 56.0
    - 60.0
    - 59.0
    - 61.0
    - 56.0
    - 60.0
    - 56.0
    - 58.0
    - 56.0
    - 57.0
    - 61.0
    - 57.0
    - 55.0
    - 59.0
    - 57.0
    - 60.0
    - 54.0
    - 57.0
    - 57.0
    - 54.0
    - 55.0
    - 55.0
    - 55.0
    - 55.0
    - 56.0
    - 55.0
    - 59.0
    - 58.0
    - 55.0
    - 54.0
    - 57.0
    - 57.0
    B08:
    - 21.0
    - 22.0
    - 22.0
    - 23.0
    - 34.0
    - 30.0
    - 32.0
    - 32.0
    - 51.0
    - 53.0
    - 58.0
    - 59.0
    - 68.0
    - 66.0
    - 67.0
    - 73.0
    - 73.0
    - 75.0
    - 75.0
    - 77.0
    - 82.0
    - 80.0
    - 80.0
    - 81.0
    - 92.0
    - 94.0
    - 95.0
    - 89.0
    - 95.0
    - 96.0
    - 99.0
    - 97.0
    - 105.0
    - 104.0
    - 103.0
    - 107.0
    - 106.0
    - 113.0
    - 111.0
    - 111.0
    - 119.0
    - 121.0
    - 117.0
    - 119.0
    - 120.0
    - 121.0
    - 123.0
    - 121.0
    - 127.0
    - 126.0
    - 125.0
    - 129.0
    - 127.0
    - 128.0
    - 130.0
    - 129.0
    - 132.0
    - 131.0
    - 132.0
    - 133.0
    - 138.0
    - 139.0
    - 140.0
    - 136.0
    - 141.0
    - 142.0
    - 144.0
    - 145.0
    B09:
    - 17.0
    - 18.0
    - 21.0
    - 25.0
    - 56.0
    - 53.0
    - 53.0
    - 53.0
    - 98.0
    - 100.0
    - 105.0
    - 108.0
    - 131.0
    - 129.0
    - 132.0
    - 139.0
    - 150.0
    - 152.0
    - 152.0
    - 155.0
    - 160.0
    - 157.0
    - 154.0
    - 160.0
    - 160.0
    - 161.0
    - 159.0
    - 155.0
    - 159.0
    - 157.0
    - 159.0
    - 157.0
    - 161.0
    - 158.0
    - 158.0
    - 161.0
    - 159.0
    - 161.0
    - 161.0
    - 161.0
    - 158.0
    - 161.0
    - 159.0
    - 159.0
    - 159.0
    - 158.0
    - 160.0
    - 160.0
    - 158.0
    - 157.0
    - 157.0
    - 160.0
    - 156.0
    - 157.0
    - 157.0
    - 156.0
    - 156.0
    - 156.0
    - 157.0
    - 155.0
    - 157.0
    - 156.0
    - 160.0
    - 159.0
    - 156.0
    - 157.0
    - 157.0
    - 158.0
    B10:
    - 17.0
    - 17.0
    - 18.0
    - 20.0
    - 35.0
    - 33.0
    - 34.0
    - 31.0
    - 37.0
    - 40.0
    - 42.0
    - 41.0
    - 41.0
    - 41.0
    - 39.0
    - 44.0
    - 42.0
    - 42.0
    - 42.0
    - 42.0
    - 44.0
    - 41.0
    - 41.0
    - 42.0
    - 46.0
    - 45.0
    - 44.0
    - 42.0
    - 45.0
    - 42.0
    - 46.0
    - 42.0
    - 49.0
    - 45.0
    - 44.0
    - 48.0
    - 44.0
    - 50.0
    - 48.0
    - 49.0
    - 47.0
    - 49.0
    - 45.0
    - 48.0
    - 47.0
    - 45.0
    - 50.0
    - 47.0
    - 48.0
    - 47.0
    - 46.0
    - 50.0
    - 45.0
    - 45.0
    - 47.0
    - 46.0
    - 48.0
    - 49.0
    - 48.0
    - 46.0
    - 50.0
    - 51.0
    - 52.0
    - 51.0
    - 49.0
    - 50.0
    - 49.0
    - 48.0
    B11:
    - 23.0
    - 21.0
    - 23.0
    - 24.0
    - 58.0
    - 56.0
    - 56.0
    - 54.0
    - 86.0
    - 88.0
    - 91.0
    - 94.0
    - 116.0
    - 112.0
    - 114.0
    - 118.0
    - 122.0
    - 123.0
    - 124.0
    - 124.0
    - 131.0
    - 129.0
    - 127.0
    - 131.0
    - 146.0
    - 148.0
    - 146.0
    - 142.0
    - 153.0
    - 150.0
    - 154.0
    - 152.0
    - 163.0
    - 160.0
    - 161.0
    - 163.0
    - 165.0
    - 171.0
    - 170.0
    - 169.0
    - 180.0
    - 180.0
    - 177.0
    - 181.0
    - 181.0
    - 183.0
    - 186.0
    - 183.0
    - 188.0
    - 187.0
    - 188.0
    - 190.0
    - 194.0
    - 194.0
    - 193.0
    - 193.0
    - 197.0
    - 198.0
    - 198.0
    - 198.0
    - 205.0
    - 206.0
    - 208.0
    - 206.0
    - 211.0
    - 211.0
    - 213.0
    - 214.0
    B12:
    - 38.0
    - 39.0
    - 39.0
    - 45.0
    - 74.0
    - 71.0
    - 70.0
    - 70.0
    - 99.0
    - 99.0
    - 102.0
    - 105.0
    - 123.0
    - 120.0
    - 121.0
    - 127.0
    - 136.0
    - 133.0
    - 137.0
    - 139.0
    - 148.0
    - 144.0
    - 144.0
    - 146.0
    - 168.0
    - 170.0
    - 170.0
    - 165.0
    - 181.0
    - 180.0
    - 183.0
    - 181.0
    - 197.0
    - 191.0
    - 191.0
    - 196.0
    - 200.0
    - 203.0
    - 202.0
    - 203.0
    - 214.0
    - 215.0
    - 212.0
    - 215.0
    - 217.0
    - 217.0
    - 220.0
    - 218.0
    - 223.0
    - 225.0
    - 224.0
    - 224.0
    - 229.0
    - 229.0
    - 230.0
    - 229.0
    - 235.0
    - 234.0
    - 235.0
    - 235.0
    - 239.0
    - 239.0
    - 242.0
    - 240.0
    - 243.0
    - 244.0
    - 245.0
    - 246.0
    C01:
    - 37.0
    - 36.0
    - 37.0
    - 41.0
    - 57.0
    - 50.0
    - 55.0
    - 43.0
    - 53.0
    - 52.0
    - 60.0
    - 61.0
    - 60.0
    - 53.0
    - 56.0
    - 65.0
    - 57.0
    - 58.0
    - 59.0
    - 62.0
    - 62.0
    - 61.0
    - 58.0
    - 65.0
    - 64.0
    - 64.0
    - 64.0
    - 57.0
    - 61.0
    - 62.0
    - 59.0
    - 61.0
    - 68.0
    - 64.0
    - 62.0
    - 69.0
    - 63.0
    - 70.0
    - 65.0
    - 68.0
    - 63.0
    - 70.0
    - 63.0
    - 65.0
    - 63.0
    - 63.0
    - 70.0
    - 65.0
    - 64.0
    - 67.0
    - 64.0
    - 71.0
    - 61.0
    - 62.0
    - 70.0
    - 63.0
    - 67.0
    - 67.0
    - 67.0
    - 65.0
    - 68.0
    - 70.0
    - 73.0
    - 67.0
    - 69.0
    - 68.0
    - 65.0
    - 66.0
    C02:
    - 30.0
    - 28.0
    - 31.0
    - 32.0
    - 51.0
    - 47.0
    - 49.0
    - 43.0
    - 52.0
    - 54.0
    - 60.0
    - 56.0
    - 68.0
    - 63.0
    - 65.0
    - 72.0
    - 69.0
    - 72.0
    - 73.0
    - 75.0
    - 78.0
    - 76.0
    - 74.0
    - 78.0
    - 92.0
    - 91.0
    - 92.0
    - 86.0
    - 92.0
    - 92.0
    - 94.0
    - 92.0
    - 97.0
    - 94.0
    - 96.0
    - 99.0
    - 95.0
    - 103.0
    - 101.0
    - 99.0
    - 103.0
    - 106.0
    - 104.0
    - 108.0
    - 112.0
    - 111.0
    - 114.0
    - 111.0
    - 116.0
    - 118.0
    - 114.0
    - 116.0
    - 114.0
    - 117.0
    - 114.0
    - 115.0
    - 115.0
    - 113.0
    - 117.0
    - 115.0
    - 114.0
    - 115.0
    - 117.0
    - 117.0
    - 113.0
    - 115.0
    - 120.0
    - 118.0
    C03:
    - 30.0
    - 29.0
    - 31.0
    - 37.0
    - 95.0
    - 94.0
    - 97.0
    - 90.0
    - 157.0
    - 158.0
    - 162.0
    - 161.0
    - 180.0
    - 179.0
    - 180.0
    - 181.0
    - 186.0
    - 189.0
    - 189.0
    - 187.0
    - 195.0
    - 194.0
    - 194.0
    - 194.0
    - 201.0
    - 203.0
    - 202.0
    - 203.0
    - 209.0
    - 206.0
    - 211.0
    - 206.0
    - 213.0
    - 209.0
    - 213.0
    - 213.0
    - 212.0
    - 214.0
    - 216.0
    - 215.0
    - 217.0
    - 212.0
    - 214.0
    - 216.0
    - 217.0
    - 215.0
    - 215.0
    - 217.0
    - 218.0
    - 218.0
    - 216.0
    - 214.0
    - 215.0
    - 217.0
    - 213.0
    - 216.0
    - 214.0
    - 214.0
    - 213.0
    - 214.0
    - 213.0
    - 213.0
    - 216.0
    - 215.0
    - 213.0
    - 215.0
    - 221.0
    - 218.0
    C04:
    - 41.0
    - 38.0
    - 38.0
    - 41.0
    - 55.0
    - 52.0
    - 52.0
    - 45.0
    - 59.0
    - 56.0
    - 63.0
    - 61.0
    - 72.0
    - 69.0
    - 70.0
    - 78.0
    - 75.0
    - 78.0
    - 79.0
    - 82.0
    - 84.0
    - 84.0
    - 84.0
    - 87.0
    - 104.0
    - 104.0
    - 104.0
    - 98.0
    - 110.0
    - 110.0
    - 115.0
    - 112.0
    - 125.0
    - 120.0
    - 124.0
    - 125.0
    - 125.0
    - 131.0
    - 130.0
    - 130.0
    - 139.0
    - 141.0
    - 139.0
    - 142.0
    - 146.0
    - 144.0
    - 147.0
    - 147.0
    - 150.0
    - 152.0
    - 150.0
    - 152.0
    - 154.0
    - 156.0
    - 154.0
    - 156.0
    - 161.0
    - 160.0
    - 160.0
    - 160.0
    - 166.0
    - 168.0
    - 168.0
    - 168.0
    - 172.0
    - 174.0
    - 177.0
    - 177.0
    C05:
    - 23.0
    - 25.0
    - 29.0
    - 33.0
    - 76.0
    - 73.0
    - 74.0
    - 73.0
    - 115.0
    - 117.0
    - 125.0
    - 121.0
    - 155.0
    - 155.0
    - 158.0
    - 164.0
    - 173.0
    - 172.0
    - 174.0
    - 177.0
    - 185.0
    - 183.0
    - 184.0
    - 186.0
    - 201.0
    - 204.0
    - 204.0
    - 202.0
    - 209.0
    - 209.0
    - 213.0
    - 208.0
    - 213.0
    - 212.0
    - 212.0
    - 215.0
    - 217.0
    - 219.0
    - 221.0
    - 222.0
    - 221.0
    - 219.0
    - 218.0
    - 220.0
    - 219.0
    - 219.0
    - 219.0
    - 220.0
    - 218.0
    - 219.0
    - 218.0
    - 219.0
    - 216.0
    - 219.0
    - 218.0
    - 218.0
    - 219.0
    - 217.0
    - 218.0
    - 217.0
    - 216.0
    - 219.0
    - 221.0
    - 218.0
    - 215.0
    - 217.0
    - 218.0
    - 217.0
    C06:
    - 12.0
    - 13.0
    - 13.0
    - 13.0
    - 27.0
    - 23.0
    - 23.0
    - 22.0
    - 24.0
    - 25.0
    - 28.0
    - 27.0
    - 28.0
    - 27.0
    - 25.0
    - 29.0
    - 27.0
    - 28.0
    - 29.0
    - 30.0
    - 31.0
    - 29.0
    - 27.0
    - 32.0
    - 33.0
    - 34.0
    - 32.0
    - 27.0
    - 29.0
    - 29.0
    - 32.0
    - 29.0
    - 36.0
    - 32.0
    - 31.0
    - 37.0
    - 30.0
    - 35.0
    - 34.0
    - 36.0
    - 32.0
    - 35.0
    - 31.0
    - 35.0
    - 32.0
    - 33.0
    - 36.0
    - 35.0
    - 34.0
    - 34.0
    - 32.0
    - 37.0
    - 30.0
    - 33.0
    - 34.0
    - 32.0
    - 32.0
    - 32.0
    - 30.0
    - 30.0
    - 33.0
    - 34.0
    - 36.0
    - 33.0
    - 30.0
    - 32.0
    - 33.0
    - 32.0
    C07:
    - 18.0
    - 20.0
    - 19.0
    - 20.0
    - 47.0
    - 44.0
    - 44.0
    - 46.0
    - 61.0
    - 62.0
    - 67.0
    - 67.0
    - 78.0
    - 77.0
    - 80.0
    - 84.0
    - 89.0
    - 91.0
    - 93.0
    - 92.0
    - 101.0
    - 98.0
    - 99.0
    - 101.0
    - 119.0
    - 121.0
    - 119.0
    - 116.0
    - 131.0
    - 129.0
    - 134.0
    - 132.0
    - 147.0
    - 144.0
    - 143.0
    - 148.0
    - 154.0
    - 158.0
    - 158.0
    - 159.0
    - 171.0
    - 172.0
    - 170.0
    - 176.0
    - 175.0
    - 176.0
    - 179.0
    - 178.0
    - 182.0
    - 184.0
    - 181.0
    - 183.0
    - 188.0
    - 188.0
    - 188.0
    - 187.0
    - 196.0
    - 195.0
    - 195.0
    - 195.0
    - 203.0
    - 203.0
    - 202.0
    - 202.0
    - 209.0
    - 209.0
    - 210.0
    - 210.0
    C08:
    - 16.0
    - 16.0
    - 17.0
    - 17.0
    - 47.0
    - 42.0
    - 48.0
    - 50.0
    - 88.0
    - 87.0
    - 94.0
    - 96.0
    - 116.0
    - 111.0
    - 111.0
    - 117.0
    - 123.0
    - 121.0
    - 122.0
    - 122.0
    - 132.0
    - 132.0
    - 133.0
    - 137.0
    - 151.0
    - 150.0
    - 151.0
    - 148.0
    - 155.0
    - 154.0
    - 159.0
    - 154.0
    - 163.0
    - 161.0
    - 161.0
    - 165.0
    - 166.0
    - 170.0
    - 167.0
    - 169.0
    - 173.0
    - 176.0
    - 172.0
    - 175.0
    - 177.0
    - 176.0
    - 178.0
    - 177.0
    - 180.0
    - 180.0
    - 178.0
    - 178.0
    - 180.0
    - 179.0
    - 180.0
    - 179.0
    - 178.0
    - 177.0
    - 179.0
    - 178.0
    - 179.0
    - 179.0
    - 181.0
    - 179.0
    - 175.0
    - 178.0
    - 181.0
    - 179.0
    C09:
    - 20.0
    - 19.0
    - 22.0
    - 21.0
    - 57.0
    - 57.0
    - 59.0
    - 61.0
    - 98.0
    - 100.0
    - 106.0
    - 104.0
    - 122.0
    - 121.0
    - 123.0
    - 131.0
    - 136.0
    - 138.0
    - 140.0
    - 141.0
    - 152.0
    - 149.0
    - 149.0
    - 152.0
    - 174.0
    - 175.0
    - 176.0
    - 176.0
    - 190.0
    - 189.0
    - 198.0
    - 191.0
    - 205.0
    - 203.0
    - 209.0
    - 209.0
    - 213.0
    - 214.0
    - 217.0
    - 215.0
    - 226.0
    - 225.0
    - 223.0
    - 227.0
    - 228.0
    - 228.0
    - 227.0
    - 229.0
    - 232.0
    - 232.0
    - 230.0
    - 231.0
    - 235.0
    - 236.0
    - 232.0
    - 234.0
    - 236.0
    - 236.0
    - 236.0
    - 236.0
    - 238.0
    - 240.0
    - 240.0
    - 239.0
    - 242.0
    - 242.0
    - 244.0
    - 244.0
    C10:
    - 19.0
    - 17.0
    - 18.0
    - 17.0
    - 33.0
    - 29.0
    - 30.0
    - 31.0
    - 33.0
    - 34.0
    - 38.0
    - 34.0
    - 35.0
    - 34.0
    - 34.0
    - 38.0
    - 35.0
    - 36.0
    - 37.0
    - 37.0
    - 38.0
    - 36.0
    - 34.0
    - 36.0
    - 36.0
    - 37.0
    - 36.0
    - 32.0
    - 34.0
    - 31.0
    - 37.0
    - 32.0
    - 37.0
    - 34.0
    - 33.0
    - 36.0
    - 32.0
    - 37.0
    - 36.0
    - 35.0
    - 38.0
    - 40.0
    - 38.0
    - 42.0
    - 44.0
    - 44.0
    - 46.0
    - 47.0
    - 58.0
    - 59.0
    - 60.0
    - 62.0
    - 68.0
    - 69.0
    - 70.0
    - 68.0
    - 76.0
    - 76.0
    - 75.0
    - 76.0
    - 81.0
    - 80.0
    - 82.0
    - 82.0
    - 79.0
    - 82.0
    - 84.0
    - 83.0
    C11:
    - 22.0
    - 21.0
    - 21.0
    - 22.0
    - 34.0
    - 32.0
    - 31.0
    - 31.0
    - 37.0
    - 37.0
    - 41.0
    - 38.0
    - 43.0
    - 41.0
    - 42.0
    - 47.0
    - 47.0
    - 47.0
    - 49.0
    - 49.0
    - 52.0
    - 49.0
    - 48.0
    - 51.0
    - 56.0
    - 57.0
    - 54.0
    - 52.0
    - 54.0
    - 52.0
    - 60.0
    - 53.0
    - 61.0
    - 55.0
    - 56.0
    - 59.0
    - 56.0
    - 61.0
    - 61.0
    - 60.0
    - 64.0
    - 64.0
    - 62.0
    - 66.0
    - 64.0
    - 64.0
    - 66.0
    - 64.0
    - 65.0
    - 66.0
    - 65.0
    - 66.0
    - 65.0
    - 65.0
    - 64.0
    - 65.0
    - 64.0
    - 63.0
    - 64.0
    - 64.0
    - 63.0
    - 63.0
    - 65.0
    - 64.0
    - 61.0
    - 62.0
    - 65.0
    - 64.0
    C12:
    - 35.0
    - 33.0
    - 32.0
    - 34.0
    - 39.0
    - 39.0
    - 37.0
    - 38.0
    - 39.0
    - 39.0
    - 44.0
    - 40.0
    - 42.0
    - 41.0
    - 43.0
    - 47.0
    - 45.0
    - 44.0
    - 47.0
    - 46.0
    - 47.0
    - 43.0
    - 45.0
    - 44.0
    - 46.0
    - 47.0
    - 46.0
    - 43.0
    - 47.0
    - 47.0
    - 48.0
    - 47.0
    - 60.0
    - 58.0
    - 53.0
    - 62.0
    - 67.0
    - 72.0
    - 70.0
    - 73.0
    - 78.0
    - 81.0
    - 77.0
    - 80.0
    - 80.0
    - 80.0
    - 83.0
    - 83.0
    - 85.0
    - 85.0
    - 84.0
    - 88.0
    - 85.0
    - 86.0
    - 89.0
    - 86.0
    - 93.0
    - 91.0
    - 88.0
    - 89.0
    - 93.0
    - 94.0
    - 95.0
    - 94.0
    - 93.0
    - 93.0
    - 91.0
    - 95.0
    D01:
    - 39.0
    - 38.0
    - 38.0
    - 44.0
    - 92.0
    - 87.0
    - 90.0
    - 80.0
    - 132.0
    - 130.0
    - 138.0
    - 138.0
    - 163.0
    - 160.0
    - 162.0
    - 168.0
    - 176.0
    - 174.0
    - 177.0
    - 179.0
    - 189.0
    - 188.0
    - 189.0
    - 192.0
    - 208.0
    - 209.0
    - 209.0
    - 209.0
    - 220.0
    - 220.0
    - 222.0
    - 222.0
    - 234.0
    - 231.0
    - 234.0
    - 236.0
    - 241.0
    - 244.0
    - 246.0
    - 246.0
    - 261.0
    - 256.0
    - 259.0
    - 262.0
    - 265.0
    - 265.0
    - 264.0
    - 265.0
    - 268.0
    - 269.0
    - 268.0
    - 268.0
    - 274.0
    - 274.0
    - 270.0
    - 273.0
    - 274.0
    - 274.0
    - 275.0
    - 276.0
    - 275.0
    - 276.0
    - 275.0
    - 278.0
    - 273.0
    - 275.0
    - 282.0
    - 281.0
    D02:
    - 23.0
    - 23.0
    - 25.0
    - 27.0
    - 42.0
    - 40.0
    - 42.0
    - 36.0
    - 39.0
    - 39.0
    - 45.0
    - 42.0
    - 45.0
    - 39.0
    - 40.0
    - 47.0
    - 42.0
    - 43.0
    - 43.0
    - 46.0
    - 46.0
    - 43.0
    - 43.0
    - 47.0
    - 50.0
    - 50.0
    - 50.0
    - 44.0
    - 47.0
    - 47.0
    - 46.0
    - 47.0
    - 51.0
    - 48.0
    - 45.0
    - 53.0
    - 48.0
    - 53.0
    - 50.0
    - 53.0
    - 48.0
    - 53.0
    - 46.0
    - 48.0
    - 48.0
    - 48.0
    - 51.0
    - 48.0
    - 47.0
    - 48.0
    - 46.0
    - 54.0
    - 46.0
    - 46.0
    - 52.0
    - 45.0
    - 50.0
    - 50.0
    - 49.0
    - 49.0
    - 50.0
    - 53.0
    - 56.0
    - 51.0
    - 52.0
    - 53.0
    - 48.0
    - 49.0
    D03:
    - 17.0
    - 18.0
    - 19.0
    - 19.0
    - 33.0
    - 29.0
    - 32.0
    - 29.0
    - 46.0
    - 47.0
    - 55.0
    - 52.0
    - 67.0
    - 65.0
    - 68.0
    - 71.0
    - 78.0
    - 80.0
    - 80.0
    - 81.0
    - 90.0
    - 89.0
    - 87.0
    - 91.0
    - 108.0
    - 108.0
    - 107.0
    - 101.0
    - 119.0
    - 117.0
    - 120.0
    - 116.0
    - 130.0
    - 126.0
    - 125.0
    - 128.0
    - 135.0
    - 139.0
    - 138.0
    - 141.0
    - 150.0
    - 151.0
    - 148.0
    - 150.0
    - 157.0
    - 155.0
    - 158.0
    - 157.0
    - 165.0
    - 166.0
    - 164.0
    - 167.0
    - 166.0
    - 166.0
    - 168.0
    - 166.0
    - 168.0
    - 166.0
    - 168.0
    - 168.0
    - 169.0
    - 173.0
    - 174.0
    - 172.0
    - 167.0
    - 171.0
    - 171.0
    - 171.0
    D04:
    - 21.0
    - 21.0
    - 20.0
    - 21.0
    - 31.0
    - 29.0
    - 30.0
    - 29.0
    - 29.0
    - 30.0
    - 34.0
    - 30.0
    - 32.0
    - 30.0
    - 31.0
    - 34.0
    - 32.0
    - 34.0
    - 33.0
    - 34.0
    - 36.0
    - 33.0
    - 33.0
    - 35.0
    - 35.0
    - 37.0
    - 35.0
    - 31.0
    - 34.0
    - 33.0
    - 39.0
    - 33.0
    - 41.0
    - 38.0
    - 36.0
    - 40.0
    - 36.0
    - 41.0
    - 39.0
    - 40.0
    - 40.0
    - 41.0
    - 38.0
    - 41.0
    - 37.0
    - 38.0
    - 42.0
    - 41.0
    - 39.0
    - 39.0
    - 39.0
    - 43.0
    - 37.0
    - 36.0
    - 40.0
    - 37.0
    - 39.0
    - 37.0
    - 37.0
    - 37.0
    - 39.0
    - 40.0
    - 43.0
    - 39.0
    - 37.0
    - 37.0
    - 39.0
    - 38.0
    D05:
    - 20.0
    - 17.0
    - 21.0
    - 25.0
    - 77.0
    - 75.0
    - 78.0
    - 78.0
    - 116.0
    - 118.0
    - 126.0
    - 121.0
    - 140.0
    - 140.0
    - 141.0
    - 146.0
    - 152.0
    - 153.0
    - 156.0
    - 155.0
    - 165.0
    - 163.0
    - 163.0
    - 166.0
    - 182.0
    - 182.0
    - 182.0
    - 180.0
    - 191.0
    - 189.0
    - 194.0
    - 189.0
    - 202.0
    - 200.0
    - 200.0
    - 204.0
    - 210.0
    - 212.0
    - 214.0
    - 212.0
    - 225.0
    - 223.0
    - 225.0
    - 227.0
    - 226.0
    - 226.0
    - 227.0
    - 227.0
    - 228.0
    - 228.0
    - 227.0
    - 229.0
    - 230.0
    - 231.0
    - 227.0
    - 230.0
    - 230.0
    - 229.0
    - 230.0
    - 229.0
    - 230.0
    - 230.0
    - 231.0
    - 232.0
    - 231.0
    - 230.0
    - 236.0
    - 234.0
    D06:
    - 22.0
    - 23.0
    - 27.0
    - 29.0
    - 64.0
    - 60.0
    - 60.0
    - 61.0
    - 130.0
    - 131.0
    - 137.0
    - 138.0
    - 162.0
    - 162.0
    - 164.0
    - 168.0
    - 167.0
    - 169.0
    - 168.0
    - 171.0
    - 173.0
    - 171.0
    - 169.0
    - 172.0
    - 170.0
    - 171.0
    - 170.0
    - 166.0
    - 169.0
    - 167.0
    - 170.0
    - 168.0
    - 173.0
    - 168.0
    - 170.0
    - 173.0
    - 168.0
    - 173.0
    - 172.0
    - 172.0
    - 171.0
    - 174.0
    - 170.0
    - 170.0
    - 172.0
    - 171.0
    - 174.0
    - 172.0
    - 172.0
    - 173.0
    - 172.0
    - 173.0
    - 169.0
    - 171.0
    - 171.0
    - 169.0
    - 171.0
    - 171.0
    - 170.0
    - 168.0
    - 170.0
    - 171.0
    - 174.0
    - 171.0
    - 169.0
    - 171.0
    - 171.0
    - 172.0
    D07:
    - 12.0
    - 11.0
    - 12.0
    - 13.0
    - 24.0
    - 22.0
    - 24.0
    - 24.0
    - 25.0
    - 30.0
    - 32.0
    - 27.0
    - 27.0
    - 24.0
    - 27.0
    - 31.0
    - 28.0
    - 33.0
    - 29.0
    - 30.0
    - 34.0
    - 30.0
    - 31.0
    - 31.0
    - 34.0
    - 34.0
    - 34.0
    - 30.0
    - 33.0
    - 31.0
    - 39.0
    - 32.0
    - 41.0
    - 38.0
    - 39.0
    - 39.0
    - 35.0
    - 40.0
    - 40.0
    - 41.0
    - 40.0
    - 42.0
    - 38.0
    - 40.0
    - 40.0
    - 39.0
    - 41.0
    - 40.0
    - 41.0
    - 41.0
    - 40.0
    - 43.0
    - 39.0
    - 41.0
    - 43.0
    - 40.0
    - 42.0
    - 41.0
    - 41.0
    - 42.0
    - 44.0
    - 44.0
    - 47.0
    - 45.0
    - 44.0
    - 44.0
    - 44.0
    - 46.0
    D08:
    - 16.0
    - 15.0
    - 16.0
    - 16.0
    - 34.0
    - 30.0
    - 31.0
    - 32.0
    - 31.0
    - 32.0
    - 35.0
    - 31.0
    - 32.0
    - 33.0
    - 32.0
    - 36.0
    - 34.0
    - 35.0
    - 35.0
    - 34.0
    - 37.0
    - 33.0
    - 34.0
    - 36.0
    - 35.0
    - 37.0
    - 37.0
    - 34.0
    - 34.0
    - 32.0
    - 38.0
    - 32.0
    - 39.0
    - 34.0
    - 35.0
    - 39.0
    - 34.0
    - 39.0
    - 39.0
    - 39.0
    - 43.0
    - 43.0
    - 41.0
    - 45.0
    - 45.0
    - 46.0
    - 48.0
    - 46.0
    - 47.0
    - 48.0
    - 47.0
    - 50.0
    - 50.0
    - 50.0
    - 50.0
    - 49.0
    - 52.0
    - 51.0
    - 52.0
    - 51.0
    - 54.0
    - 56.0
    - 58.0
    - 54.0
    - 55.0
    - 56.0
    - 58.0
    - 58.0
    D09:
    - 21.0
    - 18.0
    - 20.0
    - 20.0
    - 35.0
    - 32.0
    - 33.0
    - 34.0
    - 35.0
    - 36.0
    - 39.0
    - 35.0
    - 37.0
    - 36.0
    - 36.0
    - 38.0
    - 38.0
    - 40.0
    - 40.0
    - 38.0
    - 42.0
    - 39.0
    - 39.0
    - 40.0
    - 42.0
    - 43.0
    - 43.0
    - 39.0
    - 42.0
    - 40.0
    - 44.0
    - 39.0
    - 46.0
    - 41.0
    - 42.0
    - 45.0
    - 43.0
    - 45.0
    - 46.0
    - 46.0
    - 47.0
    - 48.0
    - 46.0
    - 49.0
    - 51.0
    - 51.0
    - 52.0
    - 52.0
    - 54.0
    - 57.0
    - 55.0
    - 59.0
    - 70.0
    - 71.0
    - 71.0
    - 71.0
    - 92.0
    - 90.0
    - 92.0
    - 91.0
    - 107.0
    - 108.0
    - 110.0
    - 111.0
    - 126.0
    - 129.0
    - 131.0
    - 132.0
    D10:
    - 19.0
    - 18.0
    - 20.0
    - 18.0
    - 33.0
    - 32.0
    - 32.0
    - 33.0
    - 33.0
    - 34.0
    - 36.0
    - 34.0
    - 34.0
    - 33.0
    - 33.0
    - 37.0
    - 37.0
    - 36.0
    - 36.0
    - 37.0
    - 39.0
    - 35.0
    - 36.0
    - 37.0
    - 37.0
    - 40.0
    - 39.0
    - 34.0
    - 38.0
    - 36.0
    - 40.0
    - 37.0
    - 40.0
    - 37.0
    - 36.0
    - 41.0
    - 37.0
    - 42.0
    - 41.0
    - 43.0
    - 54.0
    - 56.0
    - 57.0
    - 59.0
    - 61.0
    - 62.0
    - 65.0
    - 64.0
    - 69.0
    - 70.0
    - 68.0
    - 71.0
    - 72.0
    - 73.0
    - 73.0
    - 74.0
    - 76.0
    - 74.0
    - 75.0
    - 75.0
    - 77.0
    - 78.0
    - 82.0
    - 78.0
    - 77.0
    - 78.0
    - 81.0
    - 79.0
    D11:
    - 17.0
    - 16.0
    - 19.0
    - 18.0
    - 31.0
    - 30.0
    - 29.0
    - 31.0
    - 32.0
    - 32.0
    - 36.0
    - 32.0
    - 34.0
    - 33.0
    - 31.0
    - 37.0
    - 34.0
    - 33.0
    - 37.0
    - 34.0
    - 36.0
    - 34.0
    - 34.0
    - 35.0
    - 35.0
    - 36.0
    - 36.0
    - 33.0
    - 33.0
    - 32.0
    - 34.0
    - 31.0
    - 40.0
    - 37.0
    - 34.0
    - 39.0
    - 66.0
    - 74.0
    - 74.0
    - 74.0
    - 96.0
    - 97.0
    - 95.0
    - 98.0
    - 101.0
    - 101.0
    - 102.0
    - 102.0
    - 107.0
    - 109.0
    - 106.0
    - 109.0
    - 112.0
    - 113.0
    - 112.0
    - 113.0
    - 120.0
    - 118.0
    - 118.0
    - 119.0
    - 125.0
    - 124.0
    - 128.0
    - 125.0
    - 129.0
    - 132.0
    - 133.0
    - 133.0
    D12:
    - 33.0
    - 32.0
    - 33.0
    - 33.0
    - 46.0
    - 43.0
    - 42.0
    - 44.0
    - 59.0
    - 59.0
    - 65.0
    - 61.0
    - 74.0
    - 74.0
    - 76.0
    - 80.0
    - 87.0
    - 86.0
    - 89.0
    - 89.0
    - 98.0
    - 97.0
    - 96.0
    - 97.0
    - 112.0
    - 113.0
    - 112.0
    - 110.0
    - 120.0
    - 118.0
    - 125.0
    - 118.0
    - 132.0
    - 127.0
    - 128.0
    - 132.0
    - 135.0
    - 139.0
    - 138.0
    - 138.0
    - 149.0
    - 149.0
    - 148.0
    - 151.0
    - 152.0
    - 152.0
    - 155.0
    - 154.0
    - 161.0
    - 160.0
    - 159.0
    - 161.0
    - 163.0
    - 164.0
    - 165.0
    - 164.0
    - 171.0
    - 171.0
    - 170.0
    - 171.0
    - 177.0
    - 178.0
    - 180.0
    - 178.0
    - 181.0
    - 184.0
    - 187.0
    - 187.0
    E01:
    - 32.0
    - 33.0
    - 35.0
    - 39.0
    - 85.0
    - 83.0
    - 86.0
    - 86.0
    - 141.0
    - 146.0
    - 151.0
    - 148.0
    - 169.0
    - 168.0
    - 168.0
    - 173.0
    - 179.0
    - 179.0
    - 183.0
    - 185.0
    - 193.0
    - 191.0
    - 190.0
    - 192.0
    - 206.0
    - 207.0
    - 207.0
    - 204.0
    - 214.0
    - 214.0
    - 217.0
    - 214.0
    - 229.0
    - 226.0
    - 225.0
    - 227.0
    - 231.0
    - 234.0
    - 232.0
    - 234.0
    - 242.0
    - 243.0
    - 241.0
    - 244.0
    - 245.0
    - 242.0
    - 245.0
    - 245.0
    - 250.0
    - 249.0
    - 248.0
    - 249.0
    - 252.0
    - 254.0
    - 253.0
    - 252.0
    - 259.0
    - 256.0
    - 257.0
    - 258.0
    - 262.0
    - 262.0
    - 263.0
    - 262.0
    - 265.0
    - 264.0
    - 266.0
    - 267.0
    E02:
    - 20.0
    - 20.0
    - 23.0
    - 21.0
    - 46.0
    - 45.0
    - 44.0
    - 45.0
    - 82.0
    - 83.0
    - 88.0
    - 86.0
    - 115.0
    - 114.0
    - 115.0
    - 120.0
    - 133.0
    - 133.0
    - 133.0
    - 135.0
    - 151.0
    - 149.0
    - 148.0
    - 153.0
    - 171.0
    - 174.0
    - 172.0
    - 167.0
    - 176.0
    - 176.0
    - 180.0
    - 176.0
    - 187.0
    - 182.0
    - 183.0
    - 186.0
    - 185.0
    - 191.0
    - 190.0
    - 190.0
    - 197.0
    - 197.0
    - 196.0
    - 197.0
    - 201.0
    - 197.0
    - 202.0
    - 199.0
    - 198.0
    - 199.0
    - 199.0
    - 201.0
    - 196.0
    - 199.0
    - 197.0
    - 199.0
    - 199.0
    - 197.0
    - 197.0
    - 196.0
    - 197.0
    - 199.0
    - 201.0
    - 198.0
    - 196.0
    - 198.0
    - 198.0
    - 198.0
    E03:
    - 22.0
    - 22.0
    - 22.0
    - 22.0
    - 33.0
    - 31.0
    - 32.0
    - 30.0
    - 32.0
    - 33.0
    - 36.0
    - 34.0
    - 35.0
    - 34.0
    - 33.0
    - 37.0
    - 35.0
    - 34.0
    - 36.0
    - 36.0
    - 38.0
    - 35.0
    - 34.0
    - 38.0
    - 37.0
    - 39.0
    - 38.0
    - 34.0
    - 36.0
    - 35.0
    - 39.0
    - 34.0
    - 61.0
    - 131.0
    - 75.0
    - 36.0
    - 46.0
    - 41.0
    - 40.0
    - 41.0
    - 38.0
    - 40.0
    - 36.0
    - 39.0
    - 37.0
    - 38.0
    - 41.0
    - 39.0
    - 38.0
    - 38.0
    - 38.0
    - 41.0
    - 38.0
    - 37.0
    - 40.0
    - 37.0
    - 39.0
    - 39.0
    - 38.0
    - 37.0
    - 39.0
    - 41.0
    - 44.0
    - 39.0
    - 39.0
    - 38.0
    - 39.0
    - 39.0
    E04:
    - 19.0
    - 19.0
    - 19.0
    - 20.0
    - 33.0
    - 30.0
    - 32.0
    - 31.0
    - 31.0
    - 31.0
    - 37.0
    - 33.0
    - 33.0
    - 32.0
    - 32.0
    - 37.0
    - 34.0
    - 35.0
    - 36.0
    - 36.0
    - 38.0
    - 34.0
    - 35.0
    - 37.0
    - 37.0
    - 37.0
    - 36.0
    - 33.0
    - 35.0
    - 33.0
    - 37.0
    - 32.0
    - 39.0
    - 35.0
    - 34.0
    - 38.0
    - 33.0
    - 37.0
    - 36.0
    - 37.0
    - 33.0
    - 36.0
    - 32.0
    - 36.0
    - 35.0
    - 34.0
    - 38.0
    - 36.0
    - 38.0
    - 39.0
    - 37.0
    - 41.0
    - 37.0
    - 35.0
    - 38.0
    - 36.0
    - 39.0
    - 37.0
    - 37.0
    - 36.0
    - 38.0
    - 39.0
    - 41.0
    - 38.0
    - 38.0
    - 38.0
    - 38.0
    - 39.0
    E05:
    - 25.0
    - 27.0
    - 31.0
    - 34.0
    - 81.0
    - 80.0
    - 83.0
    - 83.0
    - 115.0
    - 119.0
    - 122.0
    - 118.0
    - 139.0
    - 139.0
    - 140.0
    - 144.0
    - 152.0
    - 151.0
    - 154.0
    - 154.0
    - 165.0
    - 164.0
    - 164.0
    - 166.0
    - 189.0
    - 190.0
    - 191.0
    - 188.0
    - 202.0
    - 202.0
    - 205.0
    - 202.0
    - 218.0
    - 216.0
    - 217.0
    - 220.0
    - 229.0
    - 233.0
    - 234.0
    - 234.0
    - 242.0
    - 242.0
    - 241.0
    - 242.0
    - 243.0
    - 243.0
    - 246.0
    - 243.0
    - 247.0
    - 246.0
    - 246.0
    - 246.0
    - 248.0
    - 249.0
    - 248.0
    - 247.0
    - 249.0
    - 248.0
    - 249.0
    - 247.0
    - 250.0
    - 251.0
    - 252.0
    - 250.0
    - 250.0
    - 252.0
    - 252.0
    - 253.0
    E06:
    - 20.0
    - 17.0
    - 18.0
    - 20.0
    - 32.0
    - 29.0
    - 29.0
    - 29.0
    - 32.0
    - 33.0
    - 37.0
    - 35.0
    - 38.0
    - 33.0
    - 34.0
    - 39.0
    - 38.0
    - 37.0
    - 38.0
    - 39.0
    - 40.0
    - 38.0
    - 37.0
    - 39.0
    - 40.0
    - 41.0
    - 40.0
    - 37.0
    - 38.0
    - 38.0
    - 41.0
    - 39.0
    - 45.0
    - 42.0
    - 38.0
    - 45.0
    - 41.0
    - 46.0
    - 44.0
    - 45.0
    - 45.0
    - 46.0
    - 42.0
    - 44.0
    - 43.0
    - 42.0
    - 45.0
    - 44.0
    - 44.0
    - 44.0
    - 42.0
    - 47.0
    - 42.0
    - 41.0
    - 45.0
    - 42.0
    - 43.0
    - 43.0
    - 44.0
    - 41.0
    - 44.0
    - 45.0
    - 48.0
    - 45.0
    - 43.0
    - 44.0
    - 44.0
    - 44.0
    E07:
    - 15.0
    - 13.0
    - 15.0
    - 13.0
    - 31.0
    - 29.0
    - 27.0
    - 31.0
    - 37.0
    - 38.0
    - 43.0
    - 39.0
    - 44.0
    - 44.0
    - 44.0
    - 48.0
    - 50.0
    - 49.0
    - 50.0
    - 51.0
    - 54.0
    - 52.0
    - 50.0
    - 52.0
    - 57.0
    - 56.0
    - 54.0
    - 52.0
    - 55.0
    - 53.0
    - 58.0
    - 54.0
    - 61.0
    - 57.0
    - 57.0
    - 60.0
    - 56.0
    - 60.0
    - 59.0
    - 60.0
    - 62.0
    - 62.0
    - 59.0
    - 63.0
    - 61.0
    - 60.0
    - 63.0
    - 61.0
    - 61.0
    - 63.0
    - 61.0
    - 62.0
    - 60.0
    - 60.0
    - 62.0
    - 60.0
    - 62.0
    - 60.0
    - 62.0
    - 61.0
    - 61.0
    - 63.0
    - 65.0
    - 62.0
    - 62.0
    - 62.0
    - 65.0
    - 63.0
    E08:
    - 17.0
    - 18.0
    - 16.0
    - 16.0
    - 32.0
    - 28.0
    - 29.0
    - 29.0
    - 29.0
    - 31.0
    - 35.0
    - 32.0
    - 33.0
    - 30.0
    - 29.0
    - 35.0
    - 34.0
    - 34.0
    - 33.0
    - 34.0
    - 35.0
    - 33.0
    - 33.0
    - 33.0
    - 34.0
    - 35.0
    - 34.0
    - 31.0
    - 33.0
    - 32.0
    - 35.0
    - 31.0
    - 37.0
    - 36.0
    - 36.0
    - 38.0
    - 40.0
    - 45.0
    - 44.0
    - 46.0
    - 57.0
    - 59.0
    - 56.0
    - 61.0
    - 61.0
    - 62.0
    - 65.0
    - 64.0
    - 67.0
    - 66.0
    - 66.0
    - 69.0
    - 68.0
    - 69.0
    - 71.0
    - 69.0
    - 73.0
    - 74.0
    - 74.0
    - 73.0
    - 80.0
    - 81.0
    - 83.0
    - 82.0
    - 87.0
    - 87.0
    - 88.0
    - 88.0
    E09:
    - 18.0
    - 18.0
    - 18.0
    - 18.0
    - 33.0
    - 31.0
    - 30.0
    - 30.0
    - 29.0
    - 30.0
    - 33.0
    - 30.0
    - 30.0
    - 29.0
    - 30.0
    - 33.0
    - 31.0
    - 31.0
    - 32.0
    - 32.0
    - 33.0
    - 29.0
    - 30.0
    - 31.0
    - 31.0
    - 31.0
    - 32.0
    - 29.0
    - 28.0
    - 27.0
    - 30.0
    - 28.0
    - 33.0
    - 30.0
    - 29.0
    - 31.0
    - 28.0
    - 33.0
    - 31.0
    - 33.0
    - 31.0
    - 31.0
    - 29.0
    - 31.0
    - 31.0
    - 33.0
    - 34.0
    - 33.0
    - 32.0
    - 32.0
    - 32.0
    - 33.0
    - 31.0
    - 32.0
    - 33.0
    - 32.0
    - 33.0
    - 32.0
    - 33.0
    - 33.0
    - 32.0
    - 34.0
    - 34.0
    - 34.0
    - 33.0
    - 31.0
    - 34.0
    - 34.0
    E10:
    - 24.0
    - 23.0
    - 23.0
    - 24.0
    - 37.0
    - 34.0
    - 35.0
    - 36.0
    - 37.0
    - 40.0
    - 43.0
    - 38.0
    - 39.0
    - 40.0
    - 39.0
    - 44.0
    - 43.0
    - 41.0
    - 42.0
    - 41.0
    - 44.0
    - 42.0
    - 41.0
    - 43.0
    - 47.0
    - 45.0
    - 45.0
    - 42.0
    - 44.0
    - 42.0
    - 47.0
    - 43.0
    - 49.0
    - 46.0
    - 45.0
    - 48.0
    - 51.0
    - 57.0
    - 56.0
    - 57.0
    - 82.0
    - 82.0
    - 81.0
    - 87.0
    - 95.0
    - 96.0
    - 100.0
    - 101.0
    - 110.0
    - 112.0
    - 110.0
    - 113.0
    - 121.0
    - 123.0
    - 122.0
    - 125.0
    - 142.0
    - 140.0
    - 140.0
    - 138.0
    - 156.0
    - 156.0
    - 159.0
    - 154.0
    - 167.0
    - 169.0
    - 171.0
    - 168.0
    E11:
    - 17.0
    - 16.0
    - 18.0
    - 17.0
    - 29.0
    - 27.0
    - 27.0
    - 28.0
    - 29.0
    - 29.0
    - 33.0
    - 27.0
    - 30.0
    - 29.0
    - 30.0
    - 33.0
    - 31.0
    - 30.0
    - 31.0
    - 31.0
    - 33.0
    - 29.0
    - 30.0
    - 31.0
    - 32.0
    - 33.0
    - 32.0
    - 27.0
    - 31.0
    - 32.0
    - 35.0
    - 32.0
    - 38.0
    - 36.0
    - 33.0
    - 37.0
    - 35.0
    - 39.0
    - 39.0
    - 41.0
    - 40.0
    - 39.0
    - 37.0
    - 40.0
    - 39.0
    - 41.0
    - 42.0
    - 41.0
    - 42.0
    - 42.0
    - 40.0
    - 42.0
    - 43.0
    - 41.0
    - 44.0
    - 42.0
    - 45.0
    - 46.0
    - 46.0
    - 44.0
    - 47.0
    - 48.0
    - 52.0
    - 48.0
    - 47.0
    - 48.0
    - 50.0
    - 50.0
    E12:
    - 35.0
    - 34.0
    - 33.0
    - 36.0
    - 61.0
    - 58.0
    - 61.0
    - 61.0
    - 73.0
    - 76.0
    - 78.0
    - 77.0
    - 86.0
    - 88.0
    - 89.0
    - 93.0
    - 97.0
    - 98.0
    - 96.0
    - 98.0
    - 107.0
    - 104.0
    - 104.0
    - 106.0
    - 121.0
    - 120.0
    - 118.0
    - 117.0
    - 126.0
    - 125.0
    - 130.0
    - 124.0
    - 137.0
    - 135.0
    - 136.0
    - 138.0
    - 135.0
    - 138.0
    - 137.0
    - 138.0
    - 139.0
    - 137.0
    - 135.0
    - 139.0
    - 138.0
    - 138.0
    - 140.0
    - 141.0
    - 141.0
    - 140.0
    - 141.0
    - 141.0
    - 140.0
    - 139.0
    - 139.0
    - 137.0
    - 141.0
    - 139.0
    - 139.0
    - 141.0
    - 141.0
    - 143.0
    - 145.0
    - 144.0
    - 143.0
    - 143.0
    - 145.0
    - 146.0
    F01:
    - 34.0
    - 33.0
    - 35.0
    - 35.0
    - 53.0
    - 47.0
    - 51.0
    - 49.0
    - 51.0
    - 52.0
    - 58.0
    - 55.0
    - 56.0
    - 53.0
    - 55.0
    - 60.0
    - 57.0
    - 54.0
    - 58.0
    - 59.0
    - 59.0
    - 56.0
    - 56.0
    - 57.0
    - 59.0
    - 60.0
    - 62.0
    - 57.0
    - 59.0
    - 56.0
    - 57.0
    - 56.0
    - 63.0
    - 60.0
    - 54.0
    - 61.0
    - 56.0
    - 60.0
    - 60.0
    - 62.0
    - 58.0
    - 61.0
    - 56.0
    - 60.0
    - 59.0
    - 56.0
    - 61.0
    - 59.0
    - 58.0
    - 59.0
    - 57.0
    - 63.0
    - 55.0
    - 58.0
    - 60.0
    - 55.0
    - 61.0
    - 61.0
    - 60.0
    - 60.0
    - 60.0
    - 61.0
    - 65.0
    - 62.0
    - 61.0
    - 60.0
    - 59.0
    - 60.0
    F02:
    - 25.0
    - 25.0
    - 27.0
    - 30.0
    - 75.0
    - 74.0
    - 79.0
    - 81.0
    - 142.0
    - 145.0
    - 150.0
    - 150.0
    - 179.0
    - 179.0
    - 178.0
    - 186.0
    - 196.0
    - 196.0
    - 200.0
    - 203.0
    - 212.0
    - 212.0
    - 211.0
    - 214.0
    - 234.0
    - 234.0
    - 234.0
    - 233.0
    - 236.0
    - 235.0
    - 239.0
    - 236.0
    - 241.0
    - 238.0
    - 236.0
    - 241.0
    - 237.0
    - 240.0
    - 239.0
    - 241.0
    - 239.0
    - 237.0
    - 237.0
    - 240.0
    - 238.0
    - 239.0
    - 239.0
    - 240.0
    - 238.0
    - 238.0
    - 236.0
    - 238.0
    - 237.0
    - 238.0
    - 235.0
    - 238.0
    - 237.0
    - 237.0
    - 237.0
    - 236.0
    - 235.0
    - 237.0
    - 239.0
    - 237.0
    - 234.0
    - 234.0
    - 238.0
    - 238.0
    F03:
    - 16.0
    - 16.0
    - 19.0
    - 18.0
    - 30.0
    - 29.0
    - 28.0
    - 29.0
    - 30.0
    - 30.0
    - 34.0
    - 31.0
    - 32.0
    - 30.0
    - 32.0
    - 36.0
    - 34.0
    - 33.0
    - 35.0
    - 37.0
    - 37.0
    - 33.0
    - 34.0
    - 35.0
    - 37.0
    - 38.0
    - 38.0
    - 34.0
    - 36.0
    - 35.0
    - 39.0
    - 35.0
    - 41.0
    - 39.0
    - 34.0
    - 41.0
    - 33.0
    - 41.0
    - 38.0
    - 41.0
    - 34.0
    - 35.0
    - 33.0
    - 36.0
    - 31.0
    - 34.0
    - 36.0
    - 36.0
    - 31.0
    - 32.0
    - 31.0
    - 36.0
    - 29.0
    - 32.0
    - 35.0
    - 31.0
    - 31.0
    - 32.0
    - 32.0
    - 32.0
    - 31.0
    - 34.0
    - 37.0
    - 33.0
    - 32.0
    - 31.0
    - 33.0
    - 34.0
    F04:
    - 20.0
    - 16.0
    - 18.0
    - 19.0
    - 31.0
    - 29.0
    - 31.0
    - 29.0
    - 30.0
    - 31.0
    - 36.0
    - 32.0
    - 33.0
    - 32.0
    - 32.0
    - 36.0
    - 34.0
    - 34.0
    - 35.0
    - 36.0
    - 36.0
    - 35.0
    - 35.0
    - 35.0
    - 36.0
    - 38.0
    - 38.0
    - 34.0
    - 36.0
    - 35.0
    - 37.0
    - 32.0
    - 40.0
    - 37.0
    - 34.0
    - 38.0
    - 34.0
    - 41.0
    - 39.0
    - 40.0
    - 38.0
    - 40.0
    - 36.0
    - 39.0
    - 37.0
    - 38.0
    - 40.0
    - 40.0
    - 41.0
    - 41.0
    - 38.0
    - 42.0
    - 41.0
    - 41.0
    - 41.0
    - 39.0
    - 43.0
    - 42.0
    - 43.0
    - 43.0
    - 41.0
    - 44.0
    - 47.0
    - 43.0
    - 42.0
    - 43.0
    - 45.0
    - 45.0
    F05:
    - 24.0
    - 25.0
    - 29.0
    - 30.0
    - 70.0
    - 69.0
    - 74.0
    - 76.0
    - 123.0
    - 124.0
    - 128.0
    - 124.0
    - 141.0
    - 139.0
    - 138.0
    - 144.0
    - 148.0
    - 148.0
    - 149.0
    - 150.0
    - 157.0
    - 154.0
    - 154.0
    - 157.0
    - 174.0
    - 172.0
    - 171.0
    - 168.0
    - 179.0
    - 176.0
    - 182.0
    - 176.0
    - 189.0
    - 188.0
    - 186.0
    - 191.0
    - 188.0
    - 192.0
    - 191.0
    - 192.0
    - 193.0
    - 194.0
    - 192.0
    - 193.0
    - 194.0
    - 193.0
    - 195.0
    - 195.0
    - 194.0
    - 195.0
    - 192.0
    - 196.0
    - 194.0
    - 193.0
    - 195.0
    - 193.0
    - 195.0
    - 193.0
    - 195.0
    - 193.0
    - 194.0
    - 195.0
    - 198.0
    - 194.0
    - 195.0
    - 195.0
    - 197.0
    - 197.0
    F06:
    - 23.0
    - 22.0
    - 25.0
    - 27.0
    - 73.0
    - 72.0
    - 74.0
    - 74.0
    - 112.0
    - 114.0
    - 117.0
    - 115.0
    - 123.0
    - 121.0
    - 122.0
    - 125.0
    - 125.0
    - 127.0
    - 125.0
    - 126.0
    - 126.0
    - 124.0
    - 123.0
    - 126.0
    - 126.0
    - 128.0
    - 127.0
    - 121.0
    - 124.0
    - 125.0
    - 127.0
    - 123.0
    - 128.0
    - 125.0
    - 124.0
    - 128.0
    - 124.0
    - 129.0
    - 128.0
    - 127.0
    - 127.0
    - 126.0
    - 122.0
    - 126.0
    - 124.0
    - 125.0
    - 128.0
    - 126.0
    - 125.0
    - 126.0
    - 125.0
    - 127.0
    - 123.0
    - 124.0
    - 125.0
    - 122.0
    - 123.0
    - 123.0
    - 122.0
    - 123.0
    - 124.0
    - 123.0
    - 127.0
    - 124.0
    - 122.0
    - 123.0
    - 125.0
    - 124.0
    F07:
    - 11.0
    - 11.0
    - 11.0
    - 13.0
    - 23.0
    - 22.0
    - 19.0
    - 20.0
    - 26.0
    - 26.0
    - 30.0
    - 27.0
    - 38.0
    - 38.0
    - 38.0
    - 43.0
    - 47.0
    - 47.0
    - 50.0
    - 50.0
    - 68.0
    - 68.0
    - 66.0
    - 68.0
    - 101.0
    - 102.0
    - 103.0
    - 100.0
    - 128.0
    - 128.0
    - 128.0
    - 128.0
    - 144.0
    - 138.0
    - 139.0
    - 143.0
    - 140.0
    - 148.0
    - 147.0
    - 146.0
    - 156.0
    - 160.0
    - 156.0
    - 157.0
    - 160.0
    - 162.0
    - 165.0
    - 161.0
    - 166.0
    - 168.0
    - 166.0
    - 168.0
    - 171.0
    - 170.0
    - 173.0
    - 170.0
    - 176.0
    - 176.0
    - 175.0
    - 173.0
    - 184.0
    - 184.0
    - 184.0
    - 182.0
    - 186.0
    - 187.0
    - 186.0
    - 187.0
    F08:
    - 21.0
    - 21.0
    - 22.0
    - 22.0
    - 68.0
    - 69.0
    - 69.0
    - 72.0
    - 126.0
    - 128.0
    - 135.0
    - 137.0
    - 175.0
    - 175.0
    - 175.0
    - 178.0
    - 190.0
    - 189.0
    - 193.0
    - 193.0
    - 205.0
    - 202.0
    - 201.0
    - 202.0
    - 221.0
    - 222.0
    - 222.0
    - 221.0
    - 230.0
    - 232.0
    - 234.0
    - 234.0
    - 245.0
    - 243.0
    - 242.0
    - 246.0
    - 245.0
    - 249.0
    - 246.0
    - 247.0
    - 251.0
    - 251.0
    - 249.0
    - 251.0
    - 251.0
    - 250.0
    - 254.0
    - 251.0
    - 253.0
    - 252.0
    - 251.0
    - 253.0
    - 252.0
    - 253.0
    - 253.0
    - 252.0
    - 256.0
    - 254.0
    - 255.0
    - 254.0
    - 258.0
    - 257.0
    - 260.0
    - 259.0
    - 260.0
    - 261.0
    - 261.0
    - 260.0
    F09:
    - 22.0
    - 21.0
    - 20.0
    - 22.0
    - 33.0
    - 32.0
    - 31.0
    - 32.0
    - 31.0
    - 32.0
    - 35.0
    - 31.0
    - 32.0
    - 31.0
    - 30.0
    - 34.0
    - 33.0
    - 31.0
    - 33.0
    - 33.0
    - 35.0
    - 31.0
    - 31.0
    - 32.0
    - 33.0
    - 34.0
    - 35.0
    - 30.0
    - 33.0
    - 30.0
    - 34.0
    - 31.0
    - 36.0
    - 35.0
    - 33.0
    - 37.0
    - 33.0
    - 39.0
    - 36.0
    - 39.0
    - 37.0
    - 38.0
    - 34.0
    - 38.0
    - 37.0
    - 36.0
    - 37.0
    - 36.0
    - 38.0
    - 39.0
    - 37.0
    - 38.0
    - 35.0
    - 36.0
    - 37.0
    - 35.0
    - 38.0
    - 39.0
    - 39.0
    - 38.0
    - 38.0
    - 38.0
    - 41.0
    - 39.0
    - 38.0
    - 37.0
    - 39.0
    - 39.0
    F10:
    - 22.0
    - 20.0
    - 21.0
    - 22.0
    - 30.0
    - 28.0
    - 27.0
    - 28.0
    - 28.0
    - 29.0
    - 32.0
    - 28.0
    - 28.0
    - 27.0
    - 28.0
    - 31.0
    - 30.0
    - 31.0
    - 31.0
    - 31.0
    - 34.0
    - 30.0
    - 31.0
    - 32.0
    - 32.0
    - 34.0
    - 33.0
    - 30.0
    - 33.0
    - 30.0
    - 33.0
    - 29.0
    - 37.0
    - 34.0
    - 32.0
    - 36.0
    - 32.0
    - 36.0
    - 35.0
    - 36.0
    - 33.0
    - 35.0
    - 32.0
    - 34.0
    - 31.0
    - 33.0
    - 35.0
    - 34.0
    - 33.0
    - 33.0
    - 33.0
    - 34.0
    - 31.0
    - 31.0
    - 32.0
    - 31.0
    - 32.0
    - 33.0
    - 31.0
    - 32.0
    - 31.0
    - 33.0
    - 36.0
    - 33.0
    - 31.0
    - 31.0
    - 31.0
    - 32.0
    F11:
    - 26.0
    - 24.0
    - 25.0
    - 24.0
    - 35.0
    - 34.0
    - 35.0
    - 37.0
    - 36.0
    - 37.0
    - 40.0
    - 36.0
    - 38.0
    - 37.0
    - 39.0
    - 40.0
    - 40.0
    - 40.0
    - 41.0
    - 40.0
    - 42.0
    - 40.0
    - 39.0
    - 39.0
    - 39.0
    - 41.0
    - 40.0
    - 38.0
    - 39.0
    - 36.0
    - 42.0
    - 37.0
    - 41.0
    - 39.0
    - 36.0
    - 43.0
    - 37.0
    - 42.0
    - 42.0
    - 42.0
    - 68.0
    - 66.0
    - 63.0
    - 67.0
    - 69.0
    - 68.0
    - 69.0
    - 70.0
    - 72.0
    - 71.0
    - 69.0
    - 70.0
    - 76.0
    - 77.0
    - 78.0
    - 77.0
    - 91.0
    - 92.0
    - 92.0
    - 93.0
    - 99.0
    - 101.0
    - 104.0
    - 103.0
    - 114.0
    - 113.0
    - 115.0
    - 114.0
    F12:
    - 36.0
    - 35.0
    - 36.0
    - 37.0
    - 76.0
    - 74.0
    - 76.0
    - 76.0
    - 110.0
    - 107.0
    - 114.0
    - 111.0
    - 131.0
    - 128.0
    - 130.0
    - 132.0
    - 141.0
    - 141.0
    - 143.0
    - 143.0
    - 154.0
    - 150.0
    - 148.0
    - 149.0
    - 166.0
    - 163.0
    - 162.0
    - 159.0
    - 169.0
    - 169.0
    - 173.0
    - 169.0
    - 180.0
    - 177.0
    - 176.0
    - 181.0
    - 181.0
    - 186.0
    - 186.0
    - 185.0
    - 194.0
    - 192.0
    - 191.0
    - 192.0
    - 193.0
    - 192.0
    - 194.0
    - 193.0
    - 195.0
    - 194.0
    - 193.0
    - 195.0
    - 196.0
    - 196.0
    - 196.0
    - 196.0
    - 199.0
    - 199.0
    - 199.0
    - 199.0
    - 202.0
    - 203.0
    - 205.0
    - 202.0
    - 206.0
    - 206.0
    - 207.0
    - 207.0
    G01:
    - 40.0
    - 107.0
    - 37.0
    - 37.0
    - 61.0
    - 58.0
    - 59.0
    - 56.0
    - 71.0
    - 71.0
    - 77.0
    - 74.0
    - 85.0
    - 83.0
    - 83.0
    - 88.0
    - 91.0
    - 90.0
    - 92.0
    - 94.0
    - 98.0
    - 95.0
    - 97.0
    - 98.0
    - 116.0
    - 115.0
    - 113.0
    - 111.0
    - 122.0
    - 119.0
    - 123.0
    - 120.0
    - 135.0
    - 132.0
    - 128.0
    - 135.0
    - 136.0
    - 141.0
    - 140.0
    - 142.0
    - 150.0
    - 152.0
    - 148.0
    - 152.0
    - 152.0
    - 152.0
    - 153.0
    - 154.0
    - 157.0
    - 157.0
    - 153.0
    - 160.0
    - 157.0
    - 159.0
    - 161.0
    - 158.0
    - 167.0
    - 166.0
    - 166.0
    - 166.0
    - 174.0
    - 175.0
    - 177.0
    - 176.0
    - 180.0
    - 181.0
    - 182.0
    - 185.0
    G02:
    - 22.0
    - 21.0
    - 21.0
    - 22.0
    - 28.0
    - 27.0
    - 29.0
    - 30.0
    - 30.0
    - 32.0
    - 34.0
    - 32.0
    - 32.0
    - 32.0
    - 31.0
    - 37.0
    - 34.0
    - 34.0
    - 35.0
    - 35.0
    - 37.0
    - 35.0
    - 33.0
    - 35.0
    - 36.0
    - 38.0
    - 39.0
    - 35.0
    - 38.0
    - 36.0
    - 40.0
    - 35.0
    - 43.0
    - 38.0
    - 37.0
    - 41.0
    - 36.0
    - 39.0
    - 40.0
    - 41.0
    - 39.0
    - 39.0
    - 37.0
    - 41.0
    - 39.0
    - 37.0
    - 40.0
    - 40.0
    - 37.0
    - 40.0
    - 38.0
    - 40.0
    - 36.0
    - 37.0
    - 38.0
    - 36.0
    - 37.0
    - 36.0
    - 38.0
    - 38.0
    - 36.0
    - 38.0
    - 43.0
    - 39.0
    - 38.0
    - 36.0
    - 37.0
    - 39.0
    G03:
    - 23.0
    - 20.0
    - 22.0
    - 23.0
    - 60.0
    - 62.0
    - 67.0
    - 75.0
    - 138.0
    - 141.0
    - 148.0
    - 147.0
    - 176.0
    - 180.0
    - 180.0
    - 185.0
    - 198.0
    - 202.0
    - 203.0
    - 201.0
    - 213.0
    - 210.0
    - 213.0
    - 213.0
    - 230.0
    - 232.0
    - 229.0
    - 229.0
    - 236.0
    - 236.0
    - 244.0
    - 233.0
    - 243.0
    - 239.0
    - 248.0
    - 243.0
    - 244.0
    - 246.0
    - 248.0
    - 245.0
    - 253.0
    - 249.0
    - 250.0
    - 252.0
    - 254.0
    - 253.0
    - 254.0
    - 255.0
    - 257.0
    - 258.0
    - 255.0
    - 254.0
    - 256.0
    - 257.0
    - 253.0
    - 257.0
    - 257.0
    - 255.0
    - 256.0
    - 256.0
    - 259.0
    - 259.0
    - 260.0
    - 260.0
    - 255.0
    - 256.0
    - 261.0
    - 260.0
    G04:
    - 20.0
    - 20.0
    - 19.0
    - 19.0
    - 30.0
    - 28.0
    - 30.0
    - 30.0
    - 38.0
    - 39.0
    - 43.0
    - 40.0
    - 44.0
    - 43.0
    - 42.0
    - 49.0
    - 48.0
    - 47.0
    - 48.0
    - 46.0
    - 50.0
    - 49.0
    - 48.0
    - 47.0
    - 49.0
    - 50.0
    - 49.0
    - 46.0
    - 50.0
    - 46.0
    - 51.0
    - 46.0
    - 52.0
    - 50.0
    - 48.0
    - 52.0
    - 47.0
    - 54.0
    - 52.0
    - 53.0
    - 56.0
    - 56.0
    - 54.0
    - 61.0
    - 62.0
    - 61.0
    - 64.0
    - 63.0
    - 66.0
    - 68.0
    - 66.0
    - 68.0
    - 68.0
    - 69.0
    - 69.0
    - 69.0
    - 70.0
    - 69.0
    - 69.0
    - 68.0
    - 73.0
    - 76.0
    - 76.0
    - 75.0
    - 72.0
    - 74.0
    - 78.0
    - 77.0
    G05:
    - 27.0
    - 24.0
    - 26.0
    - 24.0
    - 55.0
    - 51.0
    - 51.0
    - 54.0
    - 76.0
    - 80.0
    - 84.0
    - 82.0
    - 99.0
    - 98.0
    - 100.0
    - 104.0
    - 109.0
    - 107.0
    - 109.0
    - 110.0
    - 119.0
    - 115.0
    - 114.0
    - 116.0
    - 129.0
    - 131.0
    - 131.0
    - 128.0
    - 137.0
    - 134.0
    - 136.0
    - 134.0
    - 146.0
    - 142.0
    - 140.0
    - 145.0
    - 146.0
    - 150.0
    - 150.0
    - 152.0
    - 158.0
    - 159.0
    - 156.0
    - 158.0
    - 160.0
    - 160.0
    - 163.0
    - 162.0
    - 166.0
    - 166.0
    - 168.0
    - 169.0
    - 173.0
    - 174.0
    - 175.0
    - 174.0
    - 182.0
    - 181.0
    - 183.0
    - 181.0
    - 186.0
    - 188.0
    - 192.0
    - 189.0
    - 195.0
    - 195.0
    - 195.0
    - 197.0
    G06:
    - 22.0
    - 24.0
    - 23.0
    - 25.0
    - 49.0
    - 49.0
    - 48.0
    - 49.0
    - 72.0
    - 75.0
    - 77.0
    - 73.0
    - 88.0
    - 86.0
    - 85.0
    - 90.0
    - 94.0
    - 95.0
    - 94.0
    - 93.0
    - 104.0
    - 100.0
    - 98.0
    - 101.0
    - 115.0
    - 115.0
    - 113.0
    - 110.0
    - 121.0
    - 122.0
    - 124.0
    - 118.0
    - 128.0
    - 126.0
    - 125.0
    - 128.0
    - 129.0
    - 135.0
    - 135.0
    - 133.0
    - 144.0
    - 144.0
    - 139.0
    - 143.0
    - 148.0
    - 147.0
    - 147.0
    - 148.0
    - 152.0
    - 153.0
    - 151.0
    - 153.0
    - 156.0
    - 157.0
    - 158.0
    - 156.0
    - 166.0
    - 164.0
    - 165.0
    - 166.0
    - 168.0
    - 170.0
    - 174.0
    - 172.0
    - 177.0
    - 178.0
    - 182.0
    - 182.0
    G07:
    - 16.0
    - 13.0
    - 16.0
    - 16.0
    - 44.0
    - 41.0
    - 42.0
    - 43.0
    - 43.0
    - 46.0
    - 49.0
    - 45.0
    - 44.0
    - 45.0
    - 45.0
    - 48.0
    - 48.0
    - 46.0
    - 46.0
    - 47.0
    - 50.0
    - 46.0
    - 44.0
    - 47.0
    - 47.0
    - 48.0
    - 48.0
    - 46.0
    - 46.0
    - 43.0
    - 49.0
    - 45.0
    - 48.0
    - 47.0
    - 42.0
    - 49.0
    - 43.0
    - 46.0
    - 47.0
    - 48.0
    - 44.0
    - 45.0
    - 43.0
    - 46.0
    - 45.0
    - 45.0
    - 46.0
    - 46.0
    - 46.0
    - 45.0
    - 43.0
    - 48.0
    - 43.0
    - 43.0
    - 45.0
    - 42.0
    - 45.0
    - 45.0
    - 44.0
    - 43.0
    - 43.0
    - 44.0
    - 47.0
    - 45.0
    - 42.0
    - 42.0
    - 44.0
    - 44.0
    G08:
    - 23.0
    - 21.0
    - 22.0
    - 23.0
    - 37.0
    - 35.0
    - 35.0
    - 34.0
    - 34.0
    - 33.0
    - 38.0
    - 33.0
    - 33.0
    - 34.0
    - 33.0
    - 37.0
    - 34.0
    - 34.0
    - 36.0
    - 36.0
    - 39.0
    - 35.0
    - 34.0
    - 35.0
    - 36.0
    - 38.0
    - 36.0
    - 33.0
    - 35.0
    - 31.0
    - 39.0
    - 32.0
    - 37.0
    - 32.0
    - 33.0
    - 37.0
    - 34.0
    - 38.0
    - 39.0
    - 39.0
    - 71.0
    - 73.0
    - 71.0
    - 73.0
    - 74.0
    - 76.0
    - 77.0
    - 78.0
    - 83.0
    - 83.0
    - 82.0
    - 82.0
    - 84.0
    - 87.0
    - 84.0
    - 83.0
    - 90.0
    - 89.0
    - 90.0
    - 89.0
    - 91.0
    - 91.0
    - 95.0
    - 94.0
    - 96.0
    - 97.0
    - 99.0
    - 98.0
    G09:
    - 19.0
    - 18.0
    - 20.0
    - 21.0
    - 53.0
    - 52.0
    - 51.0
    - 52.0
    - 53.0
    - 53.0
    - 59.0
    - 54.0
    - 56.0
    - 55.0
    - 55.0
    - 59.0
    - 58.0
    - 57.0
    - 57.0
    - 59.0
    - 62.0
    - 57.0
    - 58.0
    - 58.0
    - 59.0
    - 60.0
    - 62.0
    - 58.0
    - 59.0
    - 55.0
    - 60.0
    - 57.0
    - 65.0
    - 62.0
    - 56.0
    - 65.0
    - 60.0
    - 62.0
    - 63.0
    - 65.0
    - 62.0
    - 62.0
    - 60.0
    - 61.0
    - 59.0
    - 59.0
    - 61.0
    - 61.0
    - 61.0
    - 62.0
    - 59.0
    - 61.0
    - 59.0
    - 61.0
    - 60.0
    - 61.0
    - 63.0
    - 60.0
    - 63.0
    - 60.0
    - 61.0
    - 60.0
    - 64.0
    - 62.0
    - 62.0
    - 60.0
    - 61.0
    - 64.0
    G10:
    - 29.0
    - 29.0
    - 29.0
    - 28.0
    - 49.0
    - 48.0
    - 47.0
    - 47.0
    - 59.0
    - 61.0
    - 63.0
    - 62.0
    - 71.0
    - 69.0
    - 69.0
    - 74.0
    - 77.0
    - 78.0
    - 80.0
    - 79.0
    - 87.0
    - 83.0
    - 84.0
    - 85.0
    - 100.0
    - 100.0
    - 100.0
    - 96.0
    - 107.0
    - 106.0
    - 107.0
    - 107.0
    - 124.0
    - 122.0
    - 117.0
    - 123.0
    - 128.0
    - 133.0
    - 131.0
    - 132.0
    - 149.0
    - 151.0
    - 148.0
    - 151.0
    - 155.0
    - 154.0
    - 156.0
    - 157.0
    - 162.0
    - 164.0
    - 163.0
    - 166.0
    - 168.0
    - 169.0
    - 171.0
    - 169.0
    - 176.0
    - 176.0
    - 178.0
    - 176.0
    - 181.0
    - 181.0
    - 183.0
    - 181.0
    - 180.0
    - 179.0
    - 180.0
    - 180.0
    G11:
    - 37.0
    - 37.0
    - 37.0
    - 31.0
    - 48.0
    - 44.0
    - 50.0
    - 52.0
    - 47.0
    - 53.0
    - 57.0
    - 46.0
    - 50.0
    - 49.0
    - 49.0
    - 53.0
    - 54.0
    - 56.0
    - 55.0
    - 54.0
    - 56.0
    - 53.0
    - 53.0
    - 53.0
    - 53.0
    - 55.0
    - 56.0
    - 53.0
    - 55.0
    - 53.0
    - 63.0
    - 52.0
    - 59.0
    - 56.0
    - 54.0
    - 56.0
    - 54.0
    - 58.0
    - 58.0
    - 58.0
    - 56.0
    - 56.0
    - 54.0
    - 57.0
    - 54.0
    - 57.0
    - 55.0
    - 56.0
    - 58.0
    - 56.0
    - 55.0
    - 57.0
    - 55.0
    - 57.0
    - 56.0
    - 57.0
    - 57.0
    - 58.0
    - 57.0
    - 57.0
    - 56.0
    - 56.0
    - 60.0
    - 59.0
    - 55.0
    - 56.0
    - 59.0
    - 60.0
    G12:
    - 44.0
    - 41.0
    - 46.0
    - 43.0
    - 106.0
    - 108.0
    - 112.0
    - 119.0
    - 203.0
    - 206.0
    - 210.0
    - 211.0
    - 229.0
    - 230.0
    - 229.0
    - 232.0
    - 234.0
    - 241.0
    - 237.0
    - 237.0
    - 246.0
    - 245.0
    - 245.0
    - 245.0
    - 253.0
    - 252.0
    - 249.0
    - 249.0
    - 251.0
    - 251.0
    - 255.0
    - 250.0
    - 254.0
    - 249.0
    - 260.0
    - 256.0
    - 253.0
    - 257.0
    - 256.0
    - 252.0
    - 256.0
    - 255.0
    - 253.0
    - 258.0
    - 257.0
    - 257.0
    - 257.0
    - 256.0
    - 256.0
    - 258.0
    - 256.0
    - 257.0
    - 253.0
    - 256.0
    - 252.0
    - 254.0
    - 250.0
    - 249.0
    - 249.0
    - 250.0
    - 251.0
    - 252.0
    - 253.0
    - 250.0
    - 250.0
    - 252.0
    - 254.0
    - 253.0
    H01:
    - 41.0
    - 35.0
    - 40.0
    - 43.0
    - 65.0
    - 61.0
    - 57.0
    - 56.0
    - 66.0
    - 62.0
    - 70.0
    - 68.0
    - 71.0
    - 70.0
    - 71.0
    - 76.0
    - 74.0
    - 68.0
    - 75.0
    - 76.0
    - 77.0
    - 73.0
    - 73.0
    - 73.0
    - 77.0
    - 79.0
    - 79.0
    - 76.0
    - 75.0
    - 75.0
    - 74.0
    - 76.0
    - 82.0
    - 81.0
    - 69.0
    - 81.0
    - 78.0
    - 82.0
    - 80.0
    - 83.0
    - 80.0
    - 83.0
    - 79.0
    - 82.0
    - 82.0
    - 81.0
    - 82.0
    - 82.0
    - 83.0
    - 81.0
    - 81.0
    - 85.0
    - 82.0
    - 84.0
    - 84.0
    - 81.0
    - 90.0
    - 88.0
    - 88.0
    - 90.0
    - 89.0
    - 90.0
    - 95.0
    - 92.0
    - 94.0
    - 91.0
    - 91.0
    - 94.0
    H02:
    - 37.0
    - 34.0
    - 37.0
    - 35.0
    - 44.0
    - 42.0
    - 42.0
    - 43.0
    - 43.0
    - 43.0
    - 46.0
    - 43.0
    - 44.0
    - 42.0
    - 44.0
    - 48.0
    - 45.0
    - 45.0
    - 45.0
    - 47.0
    - 49.0
    - 45.0
    - 46.0
    - 45.0
    - 47.0
    - 49.0
    - 51.0
    - 46.0
    - 47.0
    - 46.0
    - 49.0
    - 47.0
    - 54.0
    - 51.0
    - 48.0
    - 54.0
    - 51.0
    - 54.0
    - 55.0
    - 56.0
    - 55.0
    - 53.0
    - 52.0
    - 55.0
    - 53.0
    - 53.0
    - 57.0
    - 56.0
    - 55.0
    - 53.0
    - 53.0
    - 57.0
    - 53.0
    - 52.0
    - 54.0
    - 51.0
    - 57.0
    - 56.0
    - 55.0
    - 56.0
    - 54.0
    - 56.0
    - 60.0
    - 56.0
    - 56.0
    - 56.0
    - 54.0
    - 56.0
    H03:
    - 39.0
    - 32.0
    - 37.0
    - 31.0
    - 41.0
    - 39.0
    - 43.0
    - 43.0
    - 38.0
    - 45.0
    - 50.0
    - 40.0
    - 43.0
    - 41.0
    - 41.0
    - 46.0
    - 46.0
    - 46.0
    - 43.0
    - 48.0
    - 47.0
    - 41.0
    - 42.0
    - 44.0
    - 45.0
    - 49.0
    - 47.0
    - 44.0
    - 44.0
    - 43.0
    - 53.0
    - 42.0
    - 53.0
    - 50.0
    - 49.0
    - 51.0
    - 48.0
    - 52.0
    - 51.0
    - 55.0
    - 50.0
    - 54.0
    - 48.0
    - 52.0
    - 51.0
    - 52.0
    - 52.0
    - 51.0
    - 52.0
    - 54.0
    - 51.0
    - 54.0
    - 50.0
    - 50.0
    - 54.0
    - 50.0
    - 57.0
    - 57.0
    - 55.0
    - 55.0
    - 54.0
    - 55.0
    - 58.0
    - 56.0
    - 55.0
    - 52.0
    - 53.0
    - 53.0
    H04:
    - 27.0
    - 28.0
    - 28.0
    - 28.0
    - 37.0
    - 34.0
    - 34.0
    - 35.0
    - 34.0
    - 35.0
    - 40.0
    - 34.0
    - 35.0
    - 36.0
    - 34.0
    - 38.0
    - 37.0
    - 36.0
    - 37.0
    - 38.0
    - 40.0
    - 38.0
    - 37.0
    - 37.0
    - 39.0
    - 41.0
    - 41.0
    - 37.0
    - 38.0
    - 36.0
    - 40.0
    - 36.0
    - 42.0
    - 41.0
    - 36.0
    - 42.0
    - 39.0
    - 42.0
    - 41.0
    - 41.0
    - 41.0
    - 40.0
    - 38.0
    - 39.0
    - 38.0
    - 39.0
    - 41.0
    - 39.0
    - 40.0
    - 39.0
    - 38.0
    - 41.0
    - 37.0
    - 38.0
    - 39.0
    - 38.0
    - 40.0
    - 40.0
    - 40.0
    - 38.0
    - 37.0
    - 39.0
    - 43.0
    - 41.0
    - 40.0
    - 38.0
    - 40.0
    - 40.0
    H05:
    - 34.0
    - 31.0
    - 35.0
    - 33.0
    - 45.0
    - 43.0
    - 43.0
    - 45.0
    - 46.0
    - 47.0
    - 52.0
    - 46.0
    - 48.0
    - 47.0
    - 48.0
    - 51.0
    - 50.0
    - 47.0
    - 49.0
    - 50.0
    - 52.0
    - 47.0
    - 47.0
    - 48.0
    - 47.0
    - 51.0
    - 50.0
    - 46.0
    - 49.0
    - 47.0
    - 50.0
    - 46.0
    - 54.0
    - 50.0
    - 46.0
    - 50.0
    - 46.0
    - 49.0
    - 49.0
    - 50.0
    - 43.0
    - 46.0
    - 42.0
    - 45.0
    - 43.0
    - 43.0
    - 46.0
    - 46.0
    - 43.0
    - 42.0
    - 42.0
    - 47.0
    - 39.0
    - 41.0
    - 46.0
    - 43.0
    - 44.0
    - 45.0
    - 43.0
    - 44.0
    - 40.0
    - 43.0
    - 45.0
    - 44.0
    - 41.0
    - 39.0
    - 41.0
    - 43.0
    H06:
    - 43.0
    - 40.0
    - 42.0
    - 40.0
    - 45.0
    - 45.0
    - 42.0
    - 45.0
    - 43.0
    - 45.0
    - 49.0
    - 43.0
    - 44.0
    - 45.0
    - 44.0
    - 48.0
    - 47.0
    - 44.0
    - 47.0
    - 45.0
    - 48.0
    - 45.0
    - 46.0
    - 46.0
    - 45.0
    - 47.0
    - 47.0
    - 47.0
    - 48.0
    - 45.0
    - 49.0
    - 46.0
    - 53.0
    - 48.0
    - 46.0
    - 50.0
    - 46.0
    - 49.0
    - 48.0
    - 52.0
    - 48.0
    - 48.0
    - 46.0
    - 48.0
    - 46.0
    - 44.0
    - 47.0
    - 47.0
    - 47.0
    - 47.0
    - 47.0
    - 49.0
    - 45.0
    - 45.0
    - 46.0
    - 44.0
    - 47.0
    - 47.0
    - 46.0
    - 46.0
    - 46.0
    - 47.0
    - 50.0
    - 48.0
    - 47.0
    - 45.0
    - 46.0
    - 47.0
    H07:
    - 31.0
    - 27.0
    - 29.0
    - 26.0
    - 41.0
    - 36.0
    - 39.0
    - 41.0
    - 39.0
    - 39.0
    - 45.0
    - 39.0
    - 40.0
    - 39.0
    - 39.0
    - 43.0
    - 42.0
    - 40.0
    - 41.0
    - 43.0
    - 45.0
    - 41.0
    - 40.0
    - 40.0
    - 40.0
    - 43.0
    - 44.0
    - 42.0
    - 42.0
    - 39.0
    - 43.0
    - 40.0
    - 46.0
    - 43.0
    - 38.0
    - 46.0
    - 43.0
    - 46.0
    - 46.0
    - 49.0
    - 54.0
    - 53.0
    - 53.0
    - 56.0
    - 55.0
    - 54.0
    - 55.0
    - 55.0
    - 57.0
    - 56.0
    - 55.0
    - 58.0
    - 56.0
    - 58.0
    - 57.0
    - 56.0
    - 62.0
    - 62.0
    - 61.0
    - 60.0
    - 60.0
    - 62.0
    - 64.0
    - 63.0
    - 63.0
    - 61.0
    - 63.0
    - 64.0
    H08:
    - 41.0
    - 42.0
    - 44.0
    - 42.0
    - 71.0
    - 69.0
    - 71.0
    - 71.0
    - 77.0
    - 78.0
    - 82.0
    - 79.0
    - 87.0
    - 85.0
    - 85.0
    - 91.0
    - 93.0
    - 93.0
    - 93.0
    - 96.0
    - 101.0
    - 99.0
    - 99.0
    - 102.0
    - 117.0
    - 120.0
    - 121.0
    - 116.0
    - 127.0
    - 129.0
    - 128.0
    - 129.0
    - 148.0
    - 146.0
    - 143.0
    - 151.0
    - 154.0
    - 162.0
    - 158.0
    - 161.0
    - 174.0
    - 178.0
    - 172.0
    - 177.0
    - 175.0
    - 175.0
    - 183.0
    - 179.0
    - 183.0
    - 183.0
    - 185.0
    - 190.0
    - 187.0
    - 188.0
    - 195.0
    - 188.0
    - 197.0
    - 195.0
    - 196.0
    - 195.0
    - 208.0
    - 208.0
    - 211.0
    - 206.0
    - 207.0
    - 208.0
    - 207.0
    - 204.0
    H09:
    - 37.0
    - 35.0
    - 37.0
    - 34.0
    - 49.0
    - 47.0
    - 48.0
    - 47.0
    - 47.0
    - 49.0
    - 54.0
    - 47.0
    - 49.0
    - 48.0
    - 49.0
    - 52.0
    - 53.0
    - 49.0
    - 53.0
    - 55.0
    - 56.0
    - 52.0
    - 53.0
    - 53.0
    - 54.0
    - 54.0
    - 55.0
    - 52.0
    - 53.0
    - 52.0
    - 56.0
    - 51.0
    - 59.0
    - 55.0
    - 51.0
    - 57.0
    - 57.0
    - 59.0
    - 59.0
    - 61.0
    - 60.0
    - 60.0
    - 57.0
    - 59.0
    - 57.0
    - 58.0
    - 58.0
    - 59.0
    - 60.0
    - 59.0
    - 59.0
    - 60.0
    - 60.0
    - 61.0
    - 63.0
    - 59.0
    - 65.0
    - 65.0
    - 65.0
    - 65.0
    - 63.0
    - 65.0
    - 69.0
    - 69.0
    - 71.0
    - 69.0
    - 70.0
    - 71.0
    H10:
    - 35.0
    - 33.0
    - 37.0
    - 34.0
    - 45.0
    - 44.0
    - 44.0
    - 44.0
    - 44.0
    - 45.0
    - 51.0
    - 44.0
    - 45.0
    - 46.0
    - 45.0
    - 49.0
    - 49.0
    - 48.0
    - 50.0
    - 48.0
    - 49.0
    - 46.0
    - 46.0
    - 46.0
    - 46.0
    - 49.0
    - 50.0
    - 46.0
    - 49.0
    - 45.0
    - 50.0
    - 47.0
    - 54.0
    - 51.0
    - 45.0
    - 52.0
    - 51.0
    - 54.0
    - 53.0
    - 54.0
    - 54.0
    - 53.0
    - 49.0
    - 54.0
    - 51.0
    - 52.0
    - 52.0
    - 51.0
    - 53.0
    - 51.0
    - 51.0
    - 54.0
    - 53.0
    - 53.0
    - 55.0
    - 52.0
    - 54.0
    - 55.0
    - 56.0
    - 55.0
    - 57.0
    - 58.0
    - 61.0
    - 59.0
    - 62.0
    - 61.0
    - 64.0
    - 64.0
    H11:
    - 41.0
    - 39.0
    - 41.0
    - 41.0
    - 46.0
    - 44.0
    - 45.0
    - 45.0
    - 45.0
    - 46.0
    - 51.0
    - 43.0
    - 46.0
    - 46.0
    - 46.0
    - 48.0
    - 49.0
    - 44.0
    - 48.0
    - 48.0
    - 51.0
    - 46.0
    - 46.0
    - 46.0
    - 47.0
    - 47.0
    - 50.0
    - 47.0
    - 48.0
    - 44.0
    - 51.0
    - 46.0
    - 49.0
    - 49.0
    - 42.0
    - 48.0
    - 46.0
    - 48.0
    - 47.0
    - 50.0
    - 45.0
    - 46.0
    - 45.0
    - 47.0
    - 45.0
    - 45.0
    - 45.0
    - 45.0
    - 45.0
    - 45.0
    - 43.0
    - 48.0
    - 44.0
    - 44.0
    - 45.0
    - 43.0
    - 47.0
    - 48.0
    - 49.0
    - 48.0
    - 45.0
    - 45.0
    - 50.0
    - 48.0
    - 48.0
    - 44.0
    - 44.0
    - 47.0
    H12:
    - 53.0
    - 49.0
    - 53.0
    - 49.0
    - 73.0
    - 73.0
    - 77.0
    - 79.0
    - 101.0
    - 103.0
    - 111.0
    - 99.0
    - 115.0
    - 116.0
    - 116.0
    - 116.0
    - 124.0
    - 119.0
    - 125.0
    - 122.0
    - 133.0
    - 127.0
    - 128.0
    - 125.0
    - 140.0
    - 138.0
    - 139.0
    - 139.0
    - 144.0
    - 142.0
    - 150.0
    - 141.0
    - 150.0
    - 147.0
    - 146.0
    - 152.0
    - 153.0
    - 151.0
    - 154.0
    - 154.0
    - 160.0
    - 156.0
    - 155.0
    - 158.0
    - 159.0
    - 160.0
    - 157.0
    - 161.0
    - 164.0
    - 164.0
    - 160.0
    - 163.0
    - 166.0
    - 166.0
    - 165.0
    - 164.0
    - 169.0
    - 169.0
    - 170.0
    - 169.0
    - 171.0
    - 170.0
    - 173.0
    - 172.0
    - 173.0
    - 171.0
    - 173.0
    - 174.0
  aggregated:
    A01:
      mu: 1.9151298
      lambda: -33.1083741
      A: 99.9723808
      AUC: 8271.0594095
      mu CI95 low: .na.real
      lambda CI95 low: .na.real
      A CI95 low: .na.real
      AUC CI95 low: .na.real
      mu CI95 high: .na.real
      lambda CI95 high: .na.real
      A CI95 high: .na.real
      AUC CI95 high: .na.real
    A02:
      mu: 4.2965327
      lambda: -9.2606636
      A: 243.8516152
      AUC: 17232.1040911
      mu CI95 low: .na.real
      lambda CI95 low: .na.real
      A CI95 low: .na.real
      AUC CI95 low: .na.real
      mu CI95 high: .na.real
      lambda CI95 high: .na.real
      A CI95 high: .na.real
      AUC CI95 high: .na.real
    A03:
      mu: 3.6237223
      lambda: -9.5365675
      A: 191.1113891
      AUC: 12701.632121
      mu CI95 low: .na.real
      lambda CI95 low: .na.real
      A CI95 low: .na.real
      AUC CI95 low: .na.real
      mu CI95 high: .na.real
      lambda CI95 high: .na.real
      A CI95 high: .na.real
      AUC CI95 high: .na.real
    A04:
      mu: 9.5688184
      lambda: 0.8929036
      A: 246.7611385
      AUC: 19000.9373377
      mu CI95 low: .na.real
      lambda CI95 low: .na.real
      A CI95 low: .na.real
      AUC CI95 low: .na.real
      mu CI95 high: .na.real
      lambda CI95 high: .na.real
      A CI95 high: .na.real
      AUC CI95 high: .na.real
    A05:
      mu: 6.570583
      lambda: -4.7440936
      A: 209.6256645
      AUC: 15694.7008381
      mu CI95 low: .na.real
      lambda CI95 low: .na.real
      A CI95 low: .na.real
      AUC CI95 low: .na.real
      mu CI95 high: .na.real
      lambda CI95 high: .na.real
      A CI95 high: .na.real
      AUC CI95 high: .na.real
    A06:
      mu: 4.7945566
      lambda: -4.8482783
      A: 164.2197256
      AUC: 11358.4687193
      mu CI95 low: .na.real
      lambda CI95 low: .na.real
      A CI95 low: .na.real
      AUC CI95 low: .na.real
      mu CI95 high: .na.real
      lambda CI95 high: .na.real
      A CI95 high: .na.real
      AUC CI95 high: .na.real
    A07:
      mu: 6.1061405
      lambda: -3.6198706
      A: 243.844577
      AUC: 16261.3027511
      mu CI95 low: .na.real
      lambda CI95 low: .na.real
      A CI95 low: .na.real
      AUC CI95 low: .na.real
      mu CI95 high: .na.real
      lambda CI95 high: .na.real
      A CI95 high: .na.real
      AUC CI95 high: .na.real
    A08:
      mu: 5.7910097
      lambda: -3.5484978
      A: 244.5031767
      AUC: 15310.2109786
      mu CI95 low: .na.real
      lambda CI95 low: .na.real
      A CI95 low: .na.real
      AUC CI95 low: .na.real
      mu CI95 high: .na.real
      lambda CI95 high: .na.real
      A CI95 high: .na.real
      AUC CI95 high: .na.real
    A09:
      mu: 4.94841
      lambda: -4.6729762
      A: 210.8625021
      AUC: 12675.3669455
      mu CI95 low: .na.real
      lambda CI95 low: .na.real
      A CI95 low: .na.real
      AUC CI95 low: .na.real
      mu CI95 high: .na.real
      lambda CI95 high: .na.real
      A CI95 high: .na.real
      AUC CI95 high: .na.real
    A10:
      mu: 3.7166241
      lambda: 34.9089264
      A: 150.1218804
      AUC: 6923.7624317
      mu CI95 low: .na.real
      lambda CI95 low: .na.real
      A CI95 low: .na.real
      AUC CI95 low: .na.real
      mu CI95 high: .na.real
      lambda CI95 high: .na.real
      A CI95 high: .na.real
      AUC CI95 high: .na.real
    A11:
      mu: 4.0117201
      lambda: -7.3855366
      A: 170.9083658
      AUC: 11662.559503
      mu CI95 low: .na.real
      lambda CI95 low: .na.real
      A CI95 low: .na.real
      AUC CI95 low: .na.real
      mu CI95 high: .na.real
      lambda CI95 high: .na.real
      A CI95 high: .na.real
      AUC CI95 high: .na.real
    A12:
      mu: 2.0403273
      lambda: -20.8021809
      A: 64.194556
      AUC: 5575.5024254
      mu CI95 low: .na.real
      lambda CI95 low: .na.real
      A CI95 low: .na.real
      AUC CI95 low: .na.real
      mu CI95 high: .na.real
      lambda CI95 high: .na.real
      A CI95 high: .na.real
      AUC CI95 high: .na.real
    B01:
      mu: 2.2249276
      lambda: -19.0309556
      A: 80.6461606
      AUC: 6665.7919481
      mu CI95 low: .na.real
      lambda CI95 low: .na.real
      A CI95 low: .na.real
      AUC CI95 low: .na.real
      mu CI95 high: .na.real
      lambda CI95 high: .na.real
      A CI95 high: .na.real
      AUC CI95 high: .na.real
    B02:
      mu: 1.567177
      lambda: -22.0150414
      A: 74.2984291
      AUC: 5675.1677287
      mu CI95 low: .na.real
      lambda CI95 low: .na.real
      A CI95 low: .na.real
      AUC CI95 low: .na.real
      mu CI95 high: .na.real
      lambda CI95 high: .na.real
      A CI95 high: .na.real
      AUC CI95 high: .na.real
    B03:
      mu: 5.0475668
      lambda: -4.995121
      A: 113.162131
      AUC: 9307.7184182
      mu CI95 low: .na.real
      lambda CI95 low: .na.real
      A CI95 low: .na.real
      AUC CI95 low: .na.real
      mu CI95 high: .na.real
      lambda CI95 high: .na.real
      A CI95 high: .na.real
      AUC CI95 high: .na.real
    B04:
      mu: 1.3055478
      lambda: -21.4011771
      A: 54.9078474
      AUC: 4605.2524633
      mu CI95 low: .na.real
      lambda CI95 low: .na.real
      A CI95 low: .na.real
      AUC CI95 low: .na.real
      mu CI95 high: .na.real
      lambda CI95 high: .na.real
      A CI95 high: .na.real
      AUC CI95 high: .na.real
    B05:
      mu: 2.7705868
      lambda: 26.5543024
      A: 109.3931966
      AUC: 6177.6270477
      mu CI95 low: .na.real
      lambda CI95 low: .na.real
      A CI95 low: .na.real
      AUC CI95 low: .na.real
      mu CI95 high: .na.real
      lambda CI95 high: .na.real
      A CI95 high: .na.real
      AUC CI95 high: .na.real
    B06:
      mu: 7.6287625
      lambda: -1.609613
      A: 245.3062778
      AUC: 16495.5385718
      mu CI95 low: .na.real
      lambda CI95 low: .na.real
      A CI95 low: .na.real
      AUC CI95 low: .na.real
      mu CI95 high: .na.real
      lambda CI95 high: .na.real
      A CI95 high: .na.real
      AUC CI95 high: .na.real
    B07:
      mu: 3.6039335
      lambda: -4.7291688
      A: 58.8536418
      AUC: 4926.208214
      mu CI95 low: .na.real
      lambda CI95 low: .na.real
      A CI95 low: .na.real
      AUC CI95 low: .na.real
      mu CI95 high: .na.real
      lambda CI95 high: .na.real
      A CI95 high: .na.real
      AUC CI95 high: .na.real
    B08:
      mu: 2.6104562
      lambda: -6.220831
      A: 143.3936944
      AUC: 8992.1099401
      mu CI95 low: .na.real
      lambda CI95 low: .na.real
      A CI95 low: .na.real
      AUC CI95 low: .na.real
      mu CI95 high: .na.real
      lambda CI95 high: .na.real
      A CI95 high: .na.real
      AUC CI95 high: .na.real
    B09:
      mu: 6.4794205
      lambda: -1.4218642
      A: 160.068544
      AUC: 12947.6076746
      mu CI95 low: .na.real
      lambda CI95 low: .na.real
      A CI95 low: .na.real
      AUC CI95 low: .na.real
      mu CI95 high: .na.real
      lambda CI95 high: .na.real
      A CI95 high: .na.real
      AUC CI95 high: .na.real
    B10:
      mu: 2.2164062
      lambda: -8.0206793
      A: 49.6395557
      AUC: 4034.2567684
      mu CI95 low: .na.real
      lambda CI95 low: .na.real
      A CI95 low: .na.real
      AUC CI95 low: .na.real
      mu CI95 high: .na.real
      lambda CI95 high: .na.real
      A CI95 high: .na.real
      AUC CI95 high: .na.real
    B11:
      mu: 5.0782624
      lambda: -4.0843234
      A: 212.8242508
      AUC: 13816.5304595
      mu CI95 low: .na.real
      lambda CI95 low: .na.real
      A CI95 low: .na.real
      AUC CI95 low: .na.real
      mu CI95 high: .na.real
      lambda CI95 high: .na.real
      A CI95 high: .na.real
      AUC CI95 high: .na.real
    B12:
      mu: 4.6951277
      lambda: -8.2342658
      A: 244.8959282
      AUC: 16250.7997043
      mu CI95 low: .na.real
      lambda CI95 low: .na.real
      A CI95 low: .na.real
      AUC CI95 low: .na.real
      mu CI95 high: .na.real
      lambda CI95 high: .na.real
      A CI95 high: .na.real
      AUC CI95 high: .na.real
    C01:
      mu: 1.4403848
      lambda: -27.2607663
      A: 67.9525768
      AUC: 5711.5126017
      mu CI95 low: .na.real
      lambda CI95 low: .na.real
      A CI95 low: .na.real
      AUC CI95 low: .na.real
      mu CI95 high: .na.real
      lambda CI95 high: .na.real
      A CI95 high: .na.real
      AUC CI95 high: .na.real
    C02:
      mu: 2.1936561
      lambda: -13.846938
      A: 116.7141936
      AUC: 8352.0551013
      mu CI95 low: .na.real
      lambda CI95 low: .na.real
      A CI95 low: .na.real
      AUC CI95 low: .na.real
      mu CI95 high: .na.real
      lambda CI95 high: .na.real
      A CI95 high: .na.real
      AUC CI95 high: .na.real
    C03:
      mu: 10.4368422
      lambda: -2.5492928
      A: 216.7155568
      AUC: 17554.3158116
      mu CI95 low: .na.real
      lambda CI95 low: .na.real
      A CI95 low: .na.real
      AUC CI95 low: .na.real
      mu CI95 high: .na.real
      lambda CI95 high: .na.real
      A CI95 high: .na.real
      AUC CI95 high: .na.real
    C04:
      mu: 2.083452
      lambda: -13.9574651
      A: 175.2319824
      AUC: 10626.7793913
      mu CI95 low: .na.real
      lambda CI95 low: .na.real
      A CI95 low: .na.real
      AUC CI95 low: .na.real
      mu CI95 high: .na.real
      lambda CI95 high: .na.real
      A CI95 high: .na.real
      AUC CI95 high: .na.real
    C05:
      mu: 6.9253164
      lambda: -3.5951541
      A: 220.1020283
      AUC: 17103.2178654
      mu CI95 low: .na.real
      lambda CI95 low: .na.real
      A CI95 low: .na.real
      AUC CI95 low: .na.real
      mu CI95 high: .na.real
      lambda CI95 high: .na.real
      A CI95 high: .na.real
      AUC CI95 high: .na.real
    C06:
      mu: 1.1533876
      lambda: -11.9960568
      A: 34.0017662
      AUC: 2788.5356219
      mu CI95 low: .na.real
      lambda CI95 low: .na.real
      A CI95 low: .na.real
      AUC CI95 low: .na.real
      mu CI95 high: .na.real
      lambda CI95 high: .na.real
      A CI95 high: .na.real
      AUC CI95 high: .na.real
    C07:
      mu: 3.7511971
      lambda: -4.9167467
      A: 209.9841247
      AUC: 12466.78638
      mu CI95 low: .na.real
      lambda CI95 low: .na.real
      A CI95 low: .na.real
      AUC CI95 low: .na.real
      mu CI95 high: .na.real
      lambda CI95 high: .na.real
      A CI95 high: .na.real
      AUC CI95 high: .na.real
    C08:
      mu: 5.3609099
      lambda: -2.4267773
      A: 179.0899996
      AUC: 13219.5672977
      mu CI95 low: .na.real
      lambda CI95 low: .na.real
      A CI95 low: .na.real
      AUC CI95 low: .na.real
      mu CI95 high: .na.real
      lambda CI95 high: .na.real
      A CI95 high: .na.real
      AUC CI95 high: .na.real
    C09:
      mu: 6.1922182
      lambda: -2.8496546
      A: 243.0746354
      AUC: 16586.1431374
      mu CI95 low: .na.real
      lambda CI95 low: .na.real
      A CI95 low: .na.real
      AUC CI95 low: .na.real
      mu CI95 high: .na.real
      lambda CI95 high: .na.real
      A CI95 high: .na.real
      AUC CI95 high: .na.real
    C10:
      mu: 2.1126686
      lambda: 41.8614113
      A: 82.7751977
      AUC: 4228.3862201
      mu CI95 low: .na.real
      lambda CI95 low: .na.real
      A CI95 low: .na.real
      AUC CI95 low: .na.real
      mu CI95 high: .na.real
      lambda CI95 high: .na.real
      A CI95 high: .na.real
      AUC CI95 high: .na.real
    C11:
      mu: 1.3598427
      lambda: -15.9096815
      A: 65.173293
      AUC: 4987.3983801
      mu CI95 low: .na.real
      lambda CI95 low: .na.real
      A CI95 low: .na.real
      AUC CI95 low: .na.real
      mu CI95 high: .na.real
      lambda CI95 high: .na.real
      A CI95 high: .na.real
      AUC CI95 high: .na.real
    C12:
      mu: 2.1213532
      lambda: 19.0767411
      A: 93.5714069
      AUC: 5860.1678951
      mu CI95 low: .na.real
      lambda CI95 low: .na.real
      A CI95 low: .na.real
      AUC CI95 low: .na.real
      mu CI95 high: .na.real
      lambda CI95 high: .na.real
      A CI95 high: .na.real
      AUC CI95 high: .na.real
    D01:
      mu: 7.4655797
      lambda: -4.9314885
      A: 277.7391361
      AUC: 19713.1193601
      mu CI95 low: .na.real
      lambda CI95 low: .na.real
      A CI95 low: .na.real
      AUC CI95 low: .na.real
      mu CI95 high: .na.real
      lambda CI95 high: .na.real
      A CI95 high: .na.real
      AUC CI95 high: .na.real
    D02:
      mu: 1.8378646
      lambda: -13.7987904
      A: 51.2360524
      AUC: 4271.2270076
      mu CI95 low: .na.real
      lambda CI95 low: .na.real
      A CI95 low: .na.real
      AUC CI95 low: .na.real
      mu CI95 high: .na.real
      lambda CI95 high: .na.real
      A CI95 high: .na.real
      AUC CI95 high: .na.real
    D03:
      mu: 3.0802977
      lambda: -2.0632584
      A: 170.8348879
      AUC: 10807.4250442
      mu CI95 low: .na.real
      lambda CI95 low: .na.real
      A CI95 low: .na.real
      AUC CI95 low: .na.real
      mu CI95 high: .na.real
      lambda CI95 high: .na.real
      A CI95 high: .na.real
      AUC CI95 high: .na.real
    D04:
      mu: 0.8520026
      lambda: -25.6407201
      A: 39.8355061
      AUC: 3288.533801
      mu CI95 low: .na.real
      lambda CI95 low: .na.real
      A CI95 low: .na.real
      AUC CI95 low: .na.real
      mu CI95 high: .na.real
      lambda CI95 high: .na.real
      A CI95 high: .na.real
      AUC CI95 high: .na.real
    D05:
      mu: 9.002287
      lambda: -1.9211872
      A: 232.8445902
      AUC: 16865.7274126
      mu CI95 low: .na.real
      lambda CI95 low: .na.real
      A CI95 low: .na.real
      AUC CI95 low: .na.real
      mu CI95 high: .na.real
      lambda CI95 high: .na.real
      A CI95 high: .na.real
      AUC CI95 high: .na.real
    D06:
      mu: 8.4423846
      lambda: -1.02842
      A: 173.7729229
      AUC: 14265.9587872
      mu CI95 low: .na.real
      lambda CI95 low: .na.real
      A CI95 low: .na.real
      AUC CI95 low: .na.real
      mu CI95 high: .na.real
      lambda CI95 high: .na.real
      A CI95 high: .na.real
      AUC CI95 high: .na.real
    D07:
      mu: 1.5129697
      lambda: -8.1874223
      A: 45.143471
      AUC: 3238.9736202
      mu CI95 low: .na.real
      lambda CI95 low: .na.real
      A CI95 low: .na.real
      AUC CI95 low: .na.real
      mu CI95 high: .na.real
      lambda CI95 high: .na.real
      A CI95 high: .na.real
      AUC CI95 high: .na.real
    D08:
      mu: 2.1025474
      lambda: -7.6418062
      A: 57.3591845
      AUC: 3701.6264423
      mu CI95 low: .na.real
      lambda CI95 low: .na.real
      A CI95 low: .na.real
      AUC CI95 low: .na.real
      mu CI95 high: .na.real
      lambda CI95 high: .na.real
      A CI95 high: .na.real
      AUC CI95 high: .na.real
    D09:
      mu: 3.4567748
      lambda: 54.8555548
      A: 130.5717391
      AUC: 4975.8214221
      mu CI95 low: .na.real
      lambda CI95 low: .na.real
      A CI95 low: .na.real
      AUC CI95 low: .na.real
      mu CI95 high: .na.real
      lambda CI95 high: .na.real
      A CI95 high: .na.real
      AUC CI95 high: .na.real
    D10:
      mu: 1.9203678
      lambda: 29.6616483
      A: 79.1341488
      AUC: 4587.9981293
      mu CI95 low: .na.real
      lambda CI95 low: .na.real
      A CI95 low: .na.real
      AUC CI95 low: .na.real
      mu CI95 high: .na.real
      lambda CI95 high: .na.real
      A CI95 high: .na.real
      AUC CI95 high: .na.real
    D11:
      mu: 5.1253197
      lambda: 38.502582
      A: 131.8865214
      AUC: 6260.0739549
      mu CI95 low: .na.real
      lambda CI95 low: .na.real
      A CI95 low: .na.real
      AUC CI95 low: .na.real
      mu CI95 high: .na.real
      lambda CI95 high: .na.real
      A CI95 high: .na.real
      AUC CI95 high: .na.real
    D12:
      mu: 2.8502171
      lambda: -6.9332717
      A: 185.4198271
      AUC: 11229.0981179
      mu CI95 low: .na.real
      lambda CI95 low: .na.real
      A CI95 low: .na.real
      AUC CI95 low: .na.real
      mu CI95 high: .na.real
      lambda CI95 high: .na.real
      A CI95 high: .na.real
      AUC CI95 high: .na.real
    E01:
      mu: 8.5648576
      lambda: -3.5194603
      A: 265.5548815
      AUC: 18995.3992714
      mu CI95 low: .na.real
      lambda CI95 low: .na.real
      A CI95 low: .na.real
      AUC CI95 low: .na.real
      mu CI95 high: .na.real
      lambda CI95 high: .na.real
      A CI95 high: .na.real
      AUC CI95 high: .na.real
    E02:
      mu: 5.5720282
      lambda: -0.7504529
      A: 199.8612636
      AUC: 14606.2741021
      mu CI95 low: .na.real
      lambda CI95 low: .na.real
      A CI95 low: .na.real
      AUC CI95 low: .na.real
      mu CI95 high: .na.real
      lambda CI95 high: .na.real
      A CI95 high: .na.real
      AUC CI95 high: .na.real
    E03:
      mu: 0.5646703
      lambda: -43.4685525
      A: 45.4811568
      AUC: 3601.5387007
      mu CI95 low: .na.real
      lambda CI95 low: .na.real
      A CI95 low: .na.real
      AUC CI95 low: .na.real
      mu CI95 high: .na.real
      lambda CI95 high: .na.real
      A CI95 high: .na.real
      AUC CI95 high: .na.real
    E04:
      mu: 1.392981
      lambda: -14.4040649
      A: 38.7300524
      AUC: 3235.2935073
      mu CI95 low: .na.real
      lambda CI95 low: .na.real
      A CI95 low: .na.real
      AUC CI95 low: .na.real
      mu CI95 high: .na.real
      lambda CI95 high: .na.real
      A CI95 high: .na.real
      AUC CI95 high: .na.real
    E05:
      mu: 8.3967895
      lambda: -3.1050868
      A: 252.187741
      AUC: 17936.0648197
      mu CI95 low: .na.real
      lambda CI95 low: .na.real
      A CI95 low: .na.real
      AUC CI95 low: .na.real
      mu CI95 high: .na.real
      lambda CI95 high: .na.real
      A CI95 high: .na.real
      AUC CI95 high: .na.real
    E06:
      mu: 1.3910968
      lambda: -13.7685253
      A: 44.3805978
      AUC: 3656.0411155
      mu CI95 low: .na.real
      lambda CI95 low: .na.real
      A CI95 low: .na.real
      AUC CI95 low: .na.real
      mu CI95 high: .na.real
      lambda CI95 high: .na.real
      A CI95 high: .na.real
      AUC CI95 high: .na.real
    E07:
      mu: 2.1292733
      lambda: -6.5410111
      A: 63.2989063
      AUC: 4879.6955495
      mu CI95 low: .na.real
      lambda CI95 low: .na.real
      A CI95 low: .na.real
      AUC CI95 low: .na.real
      mu CI95 high: .na.real
      lambda CI95 high: .na.real
      A CI95 high: .na.real
      AUC CI95 high: .na.real
    E08:
      mu: 1.9997442
      lambda: 29.4177131
      A: 88.1919522
      AUC: 4463.8781727
      mu CI95 low: .na.real
      lambda CI95 low: .na.real
      A CI95 low: .na.real
      AUC CI95 low: .na.real
      mu CI95 high: .na.real
      lambda CI95 high: .na.real
      A CI95 high: .na.real
      AUC CI95 high: .na.real
    E09:
      mu: 1.6467813
      lambda: -11.194374
      A: 33.3681609
      AUC: 2853.6807892
      mu CI95 low: .na.real
      lambda CI95 low: .na.real
      A CI95 low: .na.real
      AUC CI95 low: .na.real
      mu CI95 high: .na.real
      lambda CI95 high: .na.real
      A CI95 high: .na.real
      AUC CI95 high: .na.real
    E10:
      mu: 3.8599081
      lambda: 37.1458528
      A: 169.4392615
      AUC: 6949.0297955
      mu CI95 low: .na.real
      lambda CI95 low: .na.real
      A CI95 low: .na.real
      AUC CI95 low: .na.real
      mu CI95 high: .na.real
      lambda CI95 high: .na.real
      A CI95 high: .na.real
      AUC CI95 high: .na.real
    E11:
      mu: 1.3219447
      lambda: -13.1914686
      A: 49.4080431
      AUC: 3334.2946461
      mu CI95 low: .na.real
      lambda CI95 low: .na.real
      A CI95 low: .na.real
      AUC CI95 low: .na.real
      mu CI95 high: .na.real
      lambda CI95 high: .na.real
      A CI95 high: .na.real
      AUC CI95 high: .na.real
    E12:
      mu: 3.5408001
      lambda: -9.6468544
      A: 144.9797284
      AUC: 10789.5548277
      mu CI95 low: .na.real
      lambda CI95 low: .na.real
      A CI95 low: .na.real
      AUC CI95 low: .na.real
      mu CI95 high: .na.real
      lambda CI95 high: .na.real
      A CI95 high: .na.real
      AUC CI95 high: .na.real
    F01:
      mu: 2.0132958
      lambda: -17.2456672
      A: 60.8962615
      AUC: 5262.540096
      mu CI95 low: .na.real
      lambda CI95 low: .na.real
      A CI95 low: .na.real
      AUC CI95 low: .na.real
      mu CI95 high: .na.real
      lambda CI95 high: .na.real
      A CI95 high: .na.real
      AUC CI95 high: .na.real
    F02:
      mu: 8.6374724
      lambda: -2.5085024
      A: 239.4070478
      AUC: 18993.0822926
      mu CI95 low: .na.real
      lambda CI95 low: .na.real
      A CI95 low: .na.real
      AUC CI95 low: .na.real
      mu CI95 high: .na.real
      lambda CI95 high: .na.real
      A CI95 high: .na.real
      AUC CI95 high: .na.real
    F03:
      mu: 1.3237231
      lambda: -13.6513119
      A: 37.7667006
      AUC: 3080.8018771
      mu CI95 low: .na.real
      lambda CI95 low: .na.real
      A CI95 low: .na.real
      AUC CI95 low: .na.real
      mu CI95 high: .na.real
      lambda CI95 high: .na.real
      A CI95 high: .na.real
      AUC CI95 high: .na.real
    F04:
      mu: 1.4453895
      lambda: -12.9960426
      A: 44.125876
      AUC: 3389.9318315
      mu CI95 low: .na.real
      lambda CI95 low: .na.real
      A CI95 low: .na.real
      AUC CI95 low: .na.real
      mu CI95 high: .na.real
      lambda CI95 high: .na.real
      A CI95 high: .na.real
      AUC CI95 high: .na.real
    F05:
      mu: 7.799488
      lambda: -2.9234512
      A: 195.9409786
      AUC: 15173.3484254
      mu CI95 low: .na.real
      lambda CI95 low: .na.real
      A CI95 low: .na.real
      AUC CI95 low: .na.real
      mu CI95 high: .na.real
      lambda CI95 high: .na.real
      A CI95 high: .na.real
      AUC CI95 high: .na.real
    F06:
      mu: 8.0820473
      lambda: -2.5615914
      A: 126.3836092
      AUC: 10792.5234241
      mu CI95 low: .na.real
      lambda CI95 low: .na.real
      A CI95 low: .na.real
      AUC CI95 low: .na.real
      mu CI95 high: .na.real
      lambda CI95 high: .na.real
      A CI95 high: .na.real
      AUC CI95 high: .na.real
    F07:
      mu: 5.0533922
      lambda: 14.2756827
      A: 187.2454848
      AUC: 10612.8481659
      mu CI95 low: .na.real
      lambda CI95 low: .na.real
      A CI95 low: .na.real
      AUC CI95 low: .na.real
      mu CI95 high: .na.real
      lambda CI95 high: .na.real
      A CI95 high: .na.real
      AUC CI95 high: .na.real
    F08:
      mu: 8.5454733
      lambda: -1.2267936
      A: 260.5741069
      AUC: 19303.480582
      mu CI95 low: .na.real
      lambda CI95 low: .na.real
      A CI95 low: .na.real
      AUC CI95 low: .na.real
      mu CI95 high: .na.real
      lambda CI95 high: .na.real
      A CI95 high: .na.real
      AUC CI95 high: .na.real
    F09:
      mu: 1.3462939
      lambda: -16.1157097
      A: 38.6232115
      AUC: 3188.8580191
      mu CI95 low: .na.real
      lambda CI95 low: .na.real
      A CI95 low: .na.real
      AUC CI95 low: .na.real
      mu CI95 high: .na.real
      lambda CI95 high: .na.real
      A CI95 high: .na.real
      AUC CI95 high: .na.real
    F10:
      mu: 0.6163744
      lambda: -36.1998406
      A: 34.1184474
      AUC: 2907.4273936
      mu CI95 low: .na.real
      lambda CI95 low: .na.real
      A CI95 low: .na.real
      AUC CI95 low: .na.real
      mu CI95 high: .na.real
      lambda CI95 high: .na.real
      A CI95 high: .na.real
      AUC CI95 high: .na.real
    F11:
      mu: 2.5793831
      lambda: 46.0302106
      A: 113.8738459
      AUC: 5189.9324354
      mu CI95 low: .na.real
      lambda CI95 low: .na.real
      A CI95 low: .na.real
      AUC CI95 low: .na.real
      mu CI95 high: .na.real
      lambda CI95 high: .na.real
      A CI95 high: .na.real
      AUC CI95 high: .na.real
    F12:
      mu: 6.1382298
      lambda: -5.5053337
      A: 206.7899818
      AUC: 14943.1797342
      mu CI95 low: .na.real
      lambda CI95 low: .na.real
      A CI95 low: .na.real
      AUC CI95 low: .na.real
      mu CI95 high: .na.real
      lambda CI95 high: .na.real
      A CI95 high: .na.real
      AUC CI95 high: .na.real
    G01:
      mu: 1.8522231
      lambda: -25.7658329
      A: 181.2266601
      AUC: 11512.0341575
      mu CI95 low: .na.real
      lambda CI95 low: .na.real
      A CI95 low: .na.real
      AUC CI95 low: .na.real
      mu CI95 high: .na.real
      lambda CI95 high: .na.real
      A CI95 high: .na.real
      AUC CI95 high: .na.real
    G02:
      mu: 0.7789766
      lambda: -28.4635906
      A: 39.1941251
      AUC: 3314.4422437
      mu CI95 low: .na.real
      lambda CI95 low: .na.real
      A CI95 low: .na.real
      AUC CI95 low: .na.real
      mu CI95 high: .na.real
      lambda CI95 high: .na.real
      A CI95 high: .na.real
      AUC CI95 high: .na.real
    G03:
      mu: 9.0921273
      lambda: -0.9535822
      A: 259.0458729
      AUC: 19610.3790897
      mu CI95 low: .na.real
      lambda CI95 low: .na.real
      A CI95 low: .na.real
      AUC CI95 low: .na.real
      mu CI95 high: .na.real
      lambda CI95 high: .na.real
      A CI95 high: .na.real
      AUC CI95 high: .na.real
    G04:
      mu: 1.5347355
      lambda: -12.3943075
      A: 76.0879908
      AUC: 4915.0031446
      mu CI95 low: .na.real
      lambda CI95 low: .na.real
      A CI95 low: .na.real
      AUC CI95 low: .na.real
      mu CI95 high: .na.real
      lambda CI95 high: .na.real
      A CI95 high: .na.real
      AUC CI95 high: .na.real
    G05:
      mu: 4.2467205
      lambda: -5.5676768
      A: 195.9277108
      AUC: 12392.281356
      mu CI95 low: .na.real
      lambda CI95 low: .na.real
      A CI95 low: .na.real
      AUC CI95 low: .na.real
      mu CI95 high: .na.real
      lambda CI95 high: .na.real
      A CI95 high: .na.real
      AUC CI95 high: .na.real
    G06:
      mu: 4.0391846
      lambda: -5.4267929
      A: 179.9737591
      AUC: 11136.3483756
      mu CI95 low: .na.real
      lambda CI95 low: .na.real
      A CI95 low: .na.real
      AUC CI95 low: .na.real
      mu CI95 high: .na.real
      lambda CI95 high: .na.real
      A CI95 high: .na.real
      AUC CI95 high: .na.real
    G07:
      mu: 3.9039917
      lambda: -3.8514932
      A: 47.8722581
      AUC: 4085.3270376
      mu CI95 low: .na.real
      lambda CI95 low: .na.real
      A CI95 low: .na.real
      AUC CI95 low: .na.real
      mu CI95 high: .na.real
      lambda CI95 high: .na.real
      A CI95 high: .na.real
      AUC CI95 high: .na.real
    G08:
      mu: 3.4851649
      lambda: 39.3303482
      A: 97.2014117
      AUC: 5072.0241563
      mu CI95 low: .na.real
      lambda CI95 low: .na.real
      A CI95 low: .na.real
      AUC CI95 low: .na.real
      mu CI95 high: .na.real
      lambda CI95 high: .na.real
      A CI95 high: .na.real
      AUC CI95 high: .na.real
    G09:
      mu: 4.7332077
      lambda: -4.0361817
      A: 63.0776316
      AUC: 5343.6211262
      mu CI95 low: .na.real
      lambda CI95 low: .na.real
      A CI95 low: .na.real
      AUC CI95 low: .na.real
      mu CI95 high: .na.real
      lambda CI95 high: .na.real
      A CI95 high: .na.real
      AUC CI95 high: .na.real
    G10:
      mu: 2.7841169
      lambda: -10.1146384
      A: 180.485762
      AUC: 10968.7255726
      mu CI95 low: .na.real
      lambda CI95 low: .na.real
      A CI95 low: .na.real
      AUC CI95 low: .na.real
      mu CI95 high: .na.real
      lambda CI95 high: .na.real
      A CI95 high: .na.real
      AUC CI95 high: .na.real
    G11:
      mu: 1.3425647
      lambda: -27.4442924
      A: 57.8222824
      AUC: 4999.4000721
      mu CI95 low: .na.real
      lambda CI95 low: .na.real
      A CI95 low: .na.real
      AUC CI95 low: .na.real
      mu CI95 high: .na.real
      lambda CI95 high: .na.real
      A CI95 high: .na.real
      AUC CI95 high: .na.real
    G12:
      mu: 12.2717699
      lambda: -2.9105131
      A: 258.4212473
      AUC: 21237.7869091
      mu CI95 low: .na.real
      lambda CI95 low: .na.real
      A CI95 low: .na.real
      AUC CI95 low: .na.real
      mu CI95 high: .na.real
      lambda CI95 high: .na.real
      A CI95 high: .na.real
      AUC CI95 high: .na.real
    H01:
      mu: 2.6181157
      lambda: -15.3288523
      A: 93.0417737
      AUC: 7098.1305821
      mu CI95 low: .na.real
      lambda CI95 low: .na.real
      A CI95 low: .na.real
      AUC CI95 low: .na.real
      mu CI95 high: .na.real
      lambda CI95 high: .na.real
      A CI95 high: .na.real
      AUC CI95 high: .na.real
    H02:
      mu: 0.6543207
      lambda: -56.0422834
      A: 56.0388919
      AUC: 4608.9469838
      mu CI95 low: .na.real
      lambda CI95 low: .na.real
      A CI95 low: .na.real
      AUC CI95 low: .na.real
      mu CI95 high: .na.real
      lambda CI95 high: .na.real
      A CI95 high: .na.real
      AUC CI95 high: .na.real
    H03:
      mu: 0.3185955
      lambda: -117.2456946
      A: 55.0452261
      AUC: 4458.4168092
      mu CI95 low: .na.real
      lambda CI95 low: .na.real
      A CI95 low: .na.real
      AUC CI95 low: .na.real
      mu CI95 high: .na.real
      lambda CI95 high: .na.real
      A CI95 high: .na.real
      AUC CI95 high: .na.real
    H04:
      mu: 0.6166881
      lambda: -46.8969565
      A: 39.9623586
      AUC: 3514.7110144
      mu CI95 low: .na.real
      lambda CI95 low: .na.real
      A CI95 low: .na.real
      AUC CI95 low: .na.real
      mu CI95 high: .na.real
      lambda CI95 high: .na.real
      A CI95 high: .na.real
      AUC CI95 high: .na.real
    H05:
      mu: 1.3595019
      lambda: -24.7673221
      A: 48.9481494
      AUC: 4215.2853109
      mu CI95 low: .na.real
      lambda CI95 low: .na.real
      A CI95 low: .na.real
      AUC CI95 low: .na.real
      mu CI95 high: .na.real
      lambda CI95 high: .na.real
      A CI95 high: .na.real
      AUC CI95 high: .na.real
    H06:
      mu: 0.2032525
      lambda: -206.6629649
      A: 47.8695849
      AUC: 4292.4949138
      mu CI95 low: .na.real
      lambda CI95 low: .na.real
      A CI95 low: .na.real
      AUC CI95 low: .na.real
      mu CI95 high: .na.real
      lambda CI95 high: .na.real
      A CI95 high: .na.real
      AUC CI95 high: .na.real
    H07:
      mu: 1.4653757
      lambda: -19.4489338
      A: 62.911876
      AUC: 4432.7677801
      mu CI95 low: .na.real
      lambda CI95 low: .na.real
      A CI95 low: .na.real
      AUC CI95 low: .na.real
      mu CI95 high: .na.real
      lambda CI95 high: .na.real
      A CI95 high: .na.real
      AUC CI95 high: .na.real
    H08:
      mu: 3.9451807
      lambda: -10.6609586
      A: 208.0534455
      AUC: 12935.59198
      mu CI95 low: .na.real
      lambda CI95 low: .na.real
      A CI95 low: .na.real
      AUC CI95 low: .na.real
      mu CI95 high: .na.real
      lambda CI95 high: .na.real
      A CI95 high: .na.real
      AUC CI95 high: .na.real
    H09:
      mu: 1.6313792
      lambda: -22.0450068
      A: 70.4667685
      AUC: 5176.1541777
      mu CI95 low: .na.real
      lambda CI95 low: .na.real
      A CI95 low: .na.real
      AUC CI95 low: .na.real
      mu CI95 high: .na.real
      lambda CI95 high: .na.real
      A CI95 high: .na.real
      AUC CI95 high: .na.real
    H10:
      mu: 1.1739428
      lambda: -29.9537966
      A: 63.0242992
      AUC: 4641.2953196
      mu CI95 low: .na.real
      lambda CI95 low: .na.real
      A CI95 low: .na.real
      AUC CI95 low: .na.real
      mu CI95 high: .na.real
      lambda CI95 high: .na.real
      A CI95 high: .na.real
      AUC CI95 high: .na.real
    H11:
      mu: 0.3731264
      lambda: -111.0329075
      A: 47.5944969
      AUC: 4277.4072016
      mu CI95 low: .na.real
      lambda CI95 low: .na.real
      A CI95 low: .na.real
      AUC CI95 low: .na.real
      mu CI95 high: .na.real
      lambda CI95 high: .na.real
      A CI95 high: .na.real
      AUC CI95 high: .na.real
    H12:
      mu: 4.0458675
      lambda: -12.1746195
      A: 172.9689662
      AUC: 12815.1841978
      mu CI95 low: .na.real
      lambda CI95 low: .na.real
      A CI95 low: .na.real
      AUC CI95 low: .na.real
      mu CI95 high: .na.real
      lambda CI95 high: .na.real
      A CI95 high: .na.real
      AUC CI95 high: .na.real
  aggr_settings:
    method: splines
    options:
      type: tp.spline
      knots: ~
      gamma: 1.0
      est.method: REML
      s.par: ~
      correlation: ~
      save.models: no
      filename: ~
      class: tp
      boot: 0
      preceding_transformation: none
    software: opm
    version: 1.3.35
- metadata:
    File: strain2(1,2)/0hr/Strain2_L_REP(1,2)_0hr__allHours_kinetic.csv
    Sample Number: 211b0
    Plate Type: PM01
    light: L
    rep: REP(1,2)
    time.chr: 0hr
    Strain.chr: Strain2
    Light.treatment: b
    Replicate: 1.0
    ToR: 0.0e+00
    strain.num: 2.0
  csv_data:
    File: strain2(1,2)/0hr/Strain2_L_REP(1,2)_0hr__allHours_kinetic.csv
    Data File: C:\Documents and Settings\Biolog User\Desktop\strain 2\0hr\PMX_342_150129_A_41_16.OKA
    Setup Time: Jan 29 2015 5:51 PM
    Position: 21-A
    Plate Type: PM01
    Strain Type: '---'
    Sample Number: 211b0
    Strain Name: ''
    Strain Number: ''
    Other: ''
  measurements:
    Hour:
    - 0.0e+00
    - 2.5e-01
    - 5.0e-01
    - 7.5e-01
    - 6.75e+00
    - 7.0e+00
    - 7.25e+00
    - 7.5e+00
    - 1.35e+01
    - 1.375e+01
    - 1.4e+01
    - 1.425e+01
    - 2.025e+01
    - 2.05e+01
    - 2.075e+01
    - 2.1e+01
    - 2.3e+01
    - 2.325e+01
    - 2.35e+01
    - 2.375e+01
    - 2.675e+01
    - 2.7e+01
    - 2.725e+01
    - 2.75e+01
    - 3.45e+01
    - 3.475e+01
    - 3.5e+01
    - 3.525e+01
    - 4.025e+01
    - 4.05e+01
    - 4.075e+01
    - 4.1e+01
    - 4.6e+01
    - 4.625e+01
    - 4.65e+01
    - 4.675e+01
    - 5.175e+01
    - 5.2e+01
    - 5.225e+01
    - 5.25e+01
    - 5.75e+01
    - 5.775e+01
    - 5.8e+01
    - 5.825e+01
    - 6.325e+01
    - 6.35e+01
    - 6.375e+01
    - 6.4e+01
    - 6.9e+01
    - 6.925e+01
    - 6.95e+01
    - 6.975e+01
    - 7.475e+01
    - 7.5e+01
    - 7.525e+01
    - 7.55e+01
    - 8.05e+01
    - 8.075e+01
    - 8.1e+01
    - 8.125e+01
    - 8.625e+01
    - 8.65e+01
    - 8.675e+01
    - 8.7e+01
    - 9.2e+01
    - 9.225e+01
    - 9.25e+01
    - 9.275e+01
    A01:
    - 53.0
    - 57.0
    - 60.0
    - 56.0
    - 99.0
    - 99.0
    - 97.0
    - 97.0
    - 89.0
    - 90.0
    - 90.0
    - 88.0
    - 86.0
    - 84.0
    - 81.0
    - 86.0
    - 81.0
    - 83.0
    - 82.0
    - 81.0
    - 85.0
    - 77.0
    - 79.0
    - 83.0
    - 75.0
    - 79.0
    - 78.0
    - 75.0
    - 73.0
    - 68.0
    - 75.0
    - 73.0
    - 70.0
    - 68.0
    - 68.0
    - 74.0
    - 68.0
    - 75.0
    - 71.0
    - 71.0
    - 65.0
    - 66.0
    - 61.0
    - 62.0
    - 65.0
    - 60.0
    - 64.0
    - 66.0
    - 64.0
    - 70.0
    - 64.0
    - 63.0
    - 64.0
    - 64.0
    - 65.0
    - 65.0
    - 60.0
    - 61.0
    - 66.0
    - 63.0
    - 66.0
    - 59.0
    - 61.0
    - 62.0
    - 57.0
    - 65.0
    - 58.0
    - 65.0
    A02:
    - 48.0
    - 52.0
    - 51.0
    - 49.0
    - 99.0
    - 96.0
    - 98.0
    - 101.0
    - 127.0
    - 125.0
    - 132.0
    - 132.0
    - 142.0
    - 146.0
    - 150.0
    - 152.0
    - 166.0
    - 160.0
    - 170.0
    - 167.0
    - 179.0
    - 176.0
    - 184.0
    - 182.0
    - 203.0
    - 204.0
    - 192.0
    - 190.0
    - 204.0
    - 210.0
    - 199.0
    - 210.0
    - 210.0
    - 198.0
    - 208.0
    - 208.0
    - 204.0
    - 213.0
    - 203.0
    - 209.0
    - 209.0
    - 200.0
    - 202.0
    - 220.0
    - 217.0
    - 223.0
    - 199.0
    - 217.0
    - 221.0
    - 203.0
    - 210.0
    - 224.0
    - 216.0
    - 219.0
    - 207.0
    - 203.0
    - 216.0
    - 218.0
    - 204.0
    - 202.0
    - 201.0
    - 217.0
    - 219.0
    - 223.0
    - 216.0
    - 197.0
    - 217.0
    - 215.0
    A03:
    - 35.0
    - 37.0
    - 39.0
    - 36.0
    - 107.0
    - 109.0
    - 108.0
    - 111.0
    - 113.0
    - 113.0
    - 118.0
    - 115.0
    - 132.0
    - 134.0
    - 136.0
    - 140.0
    - 146.0
    - 142.0
    - 150.0
    - 144.0
    - 155.0
    - 150.0
    - 156.0
    - 157.0
    - 152.0
    - 155.0
    - 151.0
    - 150.0
    - 149.0
    - 150.0
    - 148.0
    - 154.0
    - 145.0
    - 139.0
    - 142.0
    - 145.0
    - 134.0
    - 146.0
    - 133.0
    - 135.0
    - 120.0
    - 118.0
    - 114.0
    - 124.0
    - 123.0
    - 119.0
    - 114.0
    - 121.0
    - 123.0
    - 124.0
    - 119.0
    - 127.0
    - 125.0
    - 128.0
    - 125.0
    - 124.0
    - 128.0
    - 130.0
    - 127.0
    - 125.0
    - 123.0
    - 122.0
    - 129.0
    - 133.0
    - 103.0
    - 108.0
    - 107.0
    - 113.0
    A04:
    - 38.0
    - 40.0
    - 41.0
    - 38.0
    - 118.0
    - 120.0
    - 120.0
    - 121.0
    - 175.0
    - 171.0
    - 182.0
    - 175.0
    - 203.0
    - 206.0
    - 215.0
    - 212.0
    - 232.0
    - 220.0
    - 232.0
    - 227.0
    - 237.0
    - 236.0
    - 241.0
    - 240.0
    - 243.0
    - 246.0
    - 234.0
    - 232.0
    - 233.0
    - 241.0
    - 228.0
    - 242.0
    - 236.0
    - 224.0
    - 234.0
    - 233.0
    - 224.0
    - 236.0
    - 224.0
    - 229.0
    - 222.0
    - 215.0
    - 215.0
    - 231.0
    - 228.0
    - 229.0
    - 210.0
    - 227.0
    - 225.0
    - 212.0
    - 214.0
    - 227.0
    - 212.0
    - 214.0
    - 206.0
    - 202.0
    - 201.0
    - 203.0
    - 191.0
    - 189.0
    - 182.0
    - 190.0
    - 193.0
    - 195.0
    - 177.0
    - 170.0
    - 179.0
    - 181.0
    A05:
    - 34.0
    - 38.0
    - 37.0
    - 35.0
    - 135.0
    - 136.0
    - 133.0
    - 139.0
    - 168.0
    - 155.0
    - 167.0
    - 161.0
    - 167.0
    - 169.0
    - 175.0
    - 172.0
    - 185.0
    - 173.0
    - 186.0
    - 180.0
    - 191.0
    - 187.0
    - 193.0
    - 190.0
    - 204.0
    - 203.0
    - 188.0
    - 185.0
    - 192.0
    - 198.0
    - 187.0
    - 201.0
    - 196.0
    - 184.0
    - 194.0
    - 193.0
    - 185.0
    - 212.0
    - 219.0
    - 249.0
    - 204.0
    - 180.0
    - 171.0
    - 191.0
    - 188.0
    - 190.0
    - 168.0
    - 186.0
    - 208.0
    - 226.0
    - 229.0
    - 209.0
    - 171.0
    - 176.0
    - 169.0
    - 166.0
    - 173.0
    - 174.0
    - 163.0
    - 158.0
    - 165.0
    - 174.0
    - 180.0
    - 186.0
    - 180.0
    - 170.0
    - 186.0
    - 189.0
    A06:
    - 30.0
    - 32.0
    - 31.0
    - 30.0
    - 109.0
    - 108.0
    - 108.0
    - 110.0
    - 142.0
    - 138.0
    - 145.0
    - 143.0
    - 156.0
    - 158.0
    - 164.0
    - 167.0
    - 180.0
    - 174.0
    - 182.0
    - 179.0
    - 192.0
    - 188.0
    - 195.0
    - 196.0
    - 210.0
    - 212.0
    - 201.0
    - 198.0
    - 207.0
    - 214.0
    - 204.0
    - 218.0
    - 213.0
    - 202.0
    - 211.0
    - 210.0
    - 205.0
    - 223.0
    - 208.0
    - 212.0
    - 209.0
    - 204.0
    - 203.0
    - 223.0
    - 221.0
    - 222.0
    - 202.0
    - 218.0
    - 225.0
    - 208.0
    - 210.0
    - 225.0
    - 216.0
    - 218.0
    - 211.0
    - 208.0
    - 217.0
    - 218.0
    - 203.0
    - 200.0
    - 200.0
    - 213.0
    - 217.0
    - 222.0
    - 208.0
    - 197.0
    - 214.0
    - 217.0
    A07:
    - 30.0
    - 33.0
    - 33.0
    - 32.0
    - 124.0
    - 126.0
    - 128.0
    - 129.0
    - 151.0
    - 150.0
    - 153.0
    - 151.0
    - 161.0
    - 161.0
    - 158.0
    - 165.0
    - 169.0
    - 169.0
    - 170.0
    - 170.0
    - 180.0
    - 177.0
    - 180.0
    - 182.0
    - 196.0
    - 198.0
    - 198.0
    - 197.0
    - 208.0
    - 210.0
    - 211.0
    - 212.0
    - 218.0
    - 216.0
    - 219.0
    - 222.0
    - 228.0
    - 237.0
    - 231.0
    - 233.0
    - 239.0
    - 239.0
    - 238.0
    - 244.0
    - 243.0
    - 241.0
    - 236.0
    - 243.0
    - 241.0
    - 240.0
    - 238.0
    - 242.0
    - 243.0
    - 242.0
    - 241.0
    - 239.0
    - 240.0
    - 240.0
    - 237.0
    - 236.0
    - 237.0
    - 238.0
    - 240.0
    - 243.0
    - 238.0
    - 236.0
    - 240.0
    - 243.0
    A08:
    - 25.0
    - 28.0
    - 27.0
    - 28.0
    - 116.0
    - 120.0
    - 121.0
    - 117.0
    - 142.0
    - 146.0
    - 150.0
    - 146.0
    - 168.0
    - 165.0
    - 164.0
    - 172.0
    - 175.0
    - 178.0
    - 179.0
    - 179.0
    - 189.0
    - 183.0
    - 186.0
    - 188.0
    - 200.0
    - 204.0
    - 204.0
    - 203.0
    - 210.0
    - 211.0
    - 213.0
    - 215.0
    - 220.0
    - 217.0
    - 221.0
    - 222.0
    - 225.0
    - 235.0
    - 224.0
    - 227.0
    - 229.0
    - 227.0
    - 226.0
    - 231.0
    - 235.0
    - 233.0
    - 229.0
    - 235.0
    - 238.0
    - 237.0
    - 233.0
    - 239.0
    - 237.0
    - 239.0
    - 236.0
    - 237.0
    - 235.0
    - 236.0
    - 234.0
    - 231.0
    - 231.0
    - 231.0
    - 234.0
    - 237.0
    - 225.0
    - 226.0
    - 229.0
    - 232.0
    A09:
    - 31.0
    - 33.0
    - 33.0
    - 28.0
    - 119.0
    - 122.0
    - 126.0
    - 126.0
    - 137.0
    - 145.0
    - 146.0
    - 143.0
    - 157.0
    - 158.0
    - 155.0
    - 163.0
    - 165.0
    - 172.0
    - 169.0
    - 170.0
    - 178.0
    - 176.0
    - 177.0
    - 178.0
    - 197.0
    - 197.0
    - 195.0
    - 193.0
    - 195.0
    - 194.0
    - 199.0
    - 196.0
    - 201.0
    - 200.0
    - 202.0
    - 204.0
    - 203.0
    - 208.0
    - 206.0
    - 206.0
    - 204.0
    - 204.0
    - 200.0
    - 203.0
    - 206.0
    - 207.0
    - 202.0
    - 206.0
    - 210.0
    - 212.0
    - 207.0
    - 209.0
    - 210.0
    - 210.0
    - 210.0
    - 209.0
    - 209.0
    - 211.0
    - 209.0
    - 209.0
    - 208.0
    - 206.0
    - 209.0
    - 211.0
    - 206.0
    - 207.0
    - 207.0
    - 209.0
    A10:
    - 30.0
    - 32.0
    - 31.0
    - 29.0
    - 70.0
    - 70.0
    - 70.0
    - 73.0
    - 59.0
    - 64.0
    - 65.0
    - 63.0
    - 59.0
    - 60.0
    - 56.0
    - 61.0
    - 57.0
    - 61.0
    - 59.0
    - 58.0
    - 58.0
    - 55.0
    - 55.0
    - 55.0
    - 51.0
    - 51.0
    - 54.0
    - 50.0
    - 47.0
    - 41.0
    - 51.0
    - 41.0
    - 45.0
    - 45.0
    - 43.0
    - 47.0
    - 43.0
    - 43.0
    - 45.0
    - 46.0
    - 40.0
    - 40.0
    - 36.0
    - 33.0
    - 34.0
    - 33.0
    - 38.0
    - 40.0
    - 35.0
    - 44.0
    - 38.0
    - 33.0
    - 34.0
    - 36.0
    - 37.0
    - 37.0
    - 31.0
    - 32.0
    - 41.0
    - 38.0
    - 39.0
    - 33.0
    - 33.0
    - 32.0
    - 33.0
    - 37.0
    - 31.0
    - 34.0
    A11:
    - 41.0
    - 42.0
    - 41.0
    - 38.0
    - 106.0
    - 109.0
    - 110.0
    - 112.0
    - 129.0
    - 134.0
    - 136.0
    - 135.0
    - 150.0
    - 150.0
    - 147.0
    - 154.0
    - 158.0
    - 159.0
    - 161.0
    - 162.0
    - 172.0
    - 166.0
    - 172.0
    - 172.0
    - 186.0
    - 190.0
    - 188.0
    - 187.0
    - 191.0
    - 191.0
    - 193.0
    - 194.0
    - 197.0
    - 195.0
    - 198.0
    - 201.0
    - 199.0
    - 208.0
    - 202.0
    - 202.0
    - 200.0
    - 202.0
    - 197.0
    - 205.0
    - 207.0
    - 204.0
    - 200.0
    - 206.0
    - 207.0
    - 206.0
    - 203.0
    - 210.0
    - 205.0
    - 207.0
    - 208.0
    - 204.0
    - 203.0
    - 204.0
    - 204.0
    - 200.0
    - 201.0
    - 200.0
    - 205.0
    - 209.0
    - 199.0
    - 203.0
    - 206.0
    - 210.0
    A12:
    - 40.0
    - 40.0
    - 37.0
    - 38.0
    - 76.0
    - 74.0
    - 72.0
    - 73.0
    - 66.0
    - 62.0
    - 66.0
    - 61.0
    - 59.0
    - 59.0
    - 57.0
    - 58.0
    - 58.0
    - 57.0
    - 57.0
    - 57.0
    - 58.0
    - 51.0
    - 54.0
    - 57.0
    - 47.0
    - 50.0
    - 48.0
    - 46.0
    - 41.0
    - 41.0
    - 43.0
    - 46.0
    - 39.0
    - 37.0
    - 40.0
    - 41.0
    - 37.0
    - 57.0
    - 39.0
    - 38.0
    - 36.0
    - 35.0
    - 32.0
    - 40.0
    - 40.0
    - 37.0
    - 31.0
    - 37.0
    - 39.0
    - 39.0
    - 32.0
    - 41.0
    - 37.0
    - 37.0
    - 37.0
    - 34.0
    - 36.0
    - 37.0
    - 36.0
    - 32.0
    - 33.0
    - 31.0
    - 35.0
    - 39.0
    - 33.0
    - 34.0
    - 37.0
    - 40.0
    B01:
    - 44.0
    - 48.0
    - 49.0
    - 45.0
    - 88.0
    - 89.0
    - 88.0
    - 88.0
    - 80.0
    - 82.0
    - 81.0
    - 80.0
    - 79.0
    - 78.0
    - 72.0
    - 79.0
    - 72.0
    - 78.0
    - 74.0
    - 78.0
    - 79.0
    - 71.0
    - 72.0
    - 76.0
    - 67.0
    - 71.0
    - 72.0
    - 71.0
    - 66.0
    - 62.0
    - 70.0
    - 67.0
    - 65.0
    - 63.0
    - 64.0
    - 67.0
    - 63.0
    - 66.0
    - 64.0
    - 64.0
    - 57.0
    - 59.0
    - 55.0
    - 55.0
    - 54.0
    - 51.0
    - 55.0
    - 56.0
    - 55.0
    - 60.0
    - 55.0
    - 54.0
    - 55.0
    - 54.0
    - 58.0
    - 56.0
    - 50.0
    - 52.0
    - 58.0
    - 55.0
    - 58.0
    - 50.0
    - 51.0
    - 52.0
    - 47.0
    - 57.0
    - 48.0
    - 55.0
    B02:
    - 32.0
    - 36.0
    - 39.0
    - 35.0
    - 73.0
    - 72.0
    - 74.0
    - 73.0
    - 66.0
    - 72.0
    - 69.0
    - 66.0
    - 66.0
    - 67.0
    - 61.0
    - 67.0
    - 60.0
    - 66.0
    - 62.0
    - 67.0
    - 68.0
    - 58.0
    - 59.0
    - 62.0
    - 54.0
    - 58.0
    - 60.0
    - 59.0
    - 53.0
    - 48.0
    - 58.0
    - 50.0
    - 50.0
    - 51.0
    - 50.0
    - 54.0
    - 50.0
    - 52.0
    - 54.0
    - 52.0
    - 49.0
    - 51.0
    - 47.0
    - 41.0
    - 43.0
    - 42.0
    - 48.0
    - 47.0
    - 43.0
    - 51.0
    - 44.0
    - 43.0
    - 44.0
    - 44.0
    - 48.0
    - 50.0
    - 41.0
    - 41.0
    - 49.0
    - 47.0
    - 48.0
    - 40.0
    - 42.0
    - 41.0
    - 40.0
    - 48.0
    - 40.0
    - 44.0
    B03:
    - 32.0
    - 37.0
    - 38.0
    - 32.0
    - 104.0
    - 104.0
    - 107.0
    - 107.0
    - 107.0
    - 109.0
    - 110.0
    - 105.0
    - 117.0
    - 116.0
    - 113.0
    - 119.0
    - 121.0
    - 118.0
    - 123.0
    - 123.0
    - 133.0
    - 125.0
    - 129.0
    - 130.0
    - 133.0
    - 134.0
    - 133.0
    - 133.0
    - 129.0
    - 127.0
    - 130.0
    - 137.0
    - 125.0
    - 122.0
    - 123.0
    - 129.0
    - 118.0
    - 134.0
    - 120.0
    - 119.0
    - 103.0
    - 102.0
    - 98.0
    - 104.0
    - 105.0
    - 102.0
    - 97.0
    - 105.0
    - 102.0
    - 103.0
    - 97.0
    - 102.0
    - 92.0
    - 95.0
    - 94.0
    - 90.0
    - 84.0
    - 85.0
    - 90.0
    - 85.0
    - 83.0
    - 78.0
    - 80.0
    - 84.0
    - 67.0
    - 75.0
    - 69.0
    - 74.0
    B04:
    - 31.0
    - 32.0
    - 35.0
    - 29.0
    - 58.0
    - 57.0
    - 60.0
    - 60.0
    - 54.0
    - 61.0
    - 57.0
    - 57.0
    - 57.0
    - 57.0
    - 49.0
    - 58.0
    - 52.0
    - 57.0
    - 53.0
    - 56.0
    - 56.0
    - 48.0
    - 51.0
    - 54.0
    - 45.0
    - 49.0
    - 52.0
    - 49.0
    - 45.0
    - 40.0
    - 48.0
    - 40.0
    - 43.0
    - 43.0
    - 44.0
    - 46.0
    - 43.0
    - 44.0
    - 46.0
    - 45.0
    - 42.0
    - 43.0
    - 38.0
    - 35.0
    - 37.0
    - 35.0
    - 42.0
    - 41.0
    - 38.0
    - 46.0
    - 40.0
    - 35.0
    - 38.0
    - 37.0
    - 42.0
    - 42.0
    - 36.0
    - 35.0
    - 45.0
    - 41.0
    - 43.0
    - 34.0
    - 36.0
    - 35.0
    - 33.0
    - 44.0
    - 33.0
    - 39.0
    B05:
    - 28.0
    - 31.0
    - 30.0
    - 26.0
    - 61.0
    - 63.0
    - 63.0
    - 66.0
    - 52.0
    - 59.0
    - 56.0
    - 58.0
    - 54.0
    - 56.0
    - 50.0
    - 55.0
    - 51.0
    - 57.0
    - 52.0
    - 56.0
    - 57.0
    - 50.0
    - 51.0
    - 53.0
    - 46.0
    - 48.0
    - 50.0
    - 48.0
    - 45.0
    - 40.0
    - 49.0
    - 39.0
    - 43.0
    - 43.0
    - 43.0
    - 45.0
    - 40.0
    - 38.0
    - 44.0
    - 42.0
    - 40.0
    - 42.0
    - 36.0
    - 32.0
    - 33.0
    - 33.0
    - 39.0
    - 37.0
    - 35.0
    - 39.0
    - 37.0
    - 33.0
    - 36.0
    - 35.0
    - 38.0
    - 39.0
    - 31.0
    - 32.0
    - 39.0
    - 38.0
    - 40.0
    - 34.0
    - 33.0
    - 32.0
    - 33.0
    - 37.0
    - 31.0
    - 33.0
    B06:
    - 18.0
    - 21.0
    - 23.0
    - 20.0
    - 128.0
    - 131.0
    - 134.0
    - 136.0
    - 188.0
    - 196.0
    - 196.0
    - 198.0
    - 218.0
    - 219.0
    - 213.0
    - 217.0
    - 221.0
    - 225.0
    - 222.0
    - 223.0
    - 233.0
    - 228.0
    - 229.0
    - 228.0
    - 228.0
    - 226.0
    - 230.0
    - 226.0
    - 227.0
    - 224.0
    - 228.0
    - 223.0
    - 227.0
    - 224.0
    - 226.0
    - 228.0
    - 224.0
    - 229.0
    - 226.0
    - 226.0
    - 221.0
    - 221.0
    - 217.0
    - 218.0
    - 218.0
    - 217.0
    - 218.0
    - 220.0
    - 219.0
    - 221.0
    - 217.0
    - 216.0
    - 215.0
    - 215.0
    - 216.0
    - 217.0
    - 211.0
    - 214.0
    - 217.0
    - 215.0
    - 214.0
    - 210.0
    - 212.0
    - 212.0
    - 207.0
    - 211.0
    - 208.0
    - 212.0
    B07:
    - 21.0
    - 24.0
    - 23.0
    - 19.0
    - 88.0
    - 90.0
    - 92.0
    - 92.0
    - 71.0
    - 77.0
    - 75.0
    - 73.0
    - 69.0
    - 70.0
    - 63.0
    - 70.0
    - 65.0
    - 71.0
    - 66.0
    - 67.0
    - 67.0
    - 62.0
    - 64.0
    - 64.0
    - 56.0
    - 58.0
    - 61.0
    - 57.0
    - 52.0
    - 47.0
    - 56.0
    - 47.0
    - 47.0
    - 47.0
    - 47.0
    - 51.0
    - 45.0
    - 43.0
    - 49.0
    - 47.0
    - 39.0
    - 40.0
    - 35.0
    - 33.0
    - 31.0
    - 30.0
    - 36.0
    - 35.0
    - 33.0
    - 38.0
    - 32.0
    - 29.0
    - 29.0
    - 29.0
    - 32.0
    - 31.0
    - 26.0
    - 27.0
    - 33.0
    - 31.0
    - 31.0
    - 28.0
    - 28.0
    - 26.0
    - 25.0
    - 32.0
    - 25.0
    - 28.0
    B08:
    - 27.0
    - 30.0
    - 31.0
    - 25.0
    - 80.0
    - 77.0
    - 76.0
    - 78.0
    - 118.0
    - 120.0
    - 119.0
    - 118.0
    - 132.0
    - 132.0
    - 129.0
    - 137.0
    - 137.0
    - 141.0
    - 140.0
    - 140.0
    - 149.0
    - 144.0
    - 147.0
    - 148.0
    - 162.0
    - 168.0
    - 167.0
    - 166.0
    - 169.0
    - 168.0
    - 174.0
    - 172.0
    - 176.0
    - 175.0
    - 177.0
    - 179.0
    - 178.0
    - 187.0
    - 181.0
    - 182.0
    - 186.0
    - 184.0
    - 182.0
    - 185.0
    - 189.0
    - 188.0
    - 185.0
    - 190.0
    - 193.0
    - 196.0
    - 190.0
    - 194.0
    - 196.0
    - 197.0
    - 195.0
    - 194.0
    - 196.0
    - 198.0
    - 198.0
    - 196.0
    - 200.0
    - 197.0
    - 202.0
    - 204.0
    - 199.0
    - 202.0
    - 202.0
    - 206.0
    B09:
    - 22.0
    - 26.0
    - 27.0
    - 26.0
    - 115.0
    - 117.0
    - 118.0
    - 123.0
    - 139.0
    - 143.0
    - 143.0
    - 141.0
    - 163.0
    - 166.0
    - 162.0
    - 167.0
    - 177.0
    - 178.0
    - 176.0
    - 177.0
    - 192.0
    - 188.0
    - 191.0
    - 191.0
    - 201.0
    - 201.0
    - 202.0
    - 199.0
    - 198.0
    - 196.0
    - 199.0
    - 195.0
    - 195.0
    - 192.0
    - 195.0
    - 197.0
    - 184.0
    - 188.0
    - 185.0
    - 185.0
    - 162.0
    - 161.0
    - 158.0
    - 161.0
    - 156.0
    - 156.0
    - 155.0
    - 157.0
    - 147.0
    - 151.0
    - 144.0
    - 144.0
    - 135.0
    - 134.0
    - 137.0
    - 134.0
    - 120.0
    - 120.0
    - 124.0
    - 122.0
    - 116.0
    - 111.0
    - 111.0
    - 111.0
    - 99.0
    - 100.0
    - 97.0
    - 100.0
    B10:
    - 25.0
    - 27.0
    - 28.0
    - 25.0
    - 92.0
    - 95.0
    - 99.0
    - 100.0
    - 96.0
    - 107.0
    - 104.0
    - 103.0
    - 105.0
    - 104.0
    - 93.0
    - 104.0
    - 94.0
    - 103.0
    - 96.0
    - 98.0
    - 99.0
    - 94.0
    - 93.0
    - 93.0
    - 86.0
    - 86.0
    - 90.0
    - 87.0
    - 79.0
    - 70.0
    - 83.0
    - 68.0
    - 72.0
    - 73.0
    - 70.0
    - 76.0
    - 68.0
    - 64.0
    - 69.0
    - 72.0
    - 55.0
    - 55.0
    - 52.0
    - 47.0
    - 43.0
    - 45.0
    - 53.0
    - 50.0
    - 44.0
    - 52.0
    - 46.0
    - 41.0
    - 39.0
    - 39.0
    - 42.0
    - 42.0
    - 32.0
    - 35.0
    - 42.0
    - 40.0
    - 40.0
    - 33.0
    - 32.0
    - 30.0
    - 31.0
    - 36.0
    - 29.0
    - 33.0
    B11:
    - 30.0
    - 33.0
    - 32.0
    - 26.0
    - 101.0
    - 105.0
    - 111.0
    - 108.0
    - 139.0
    - 145.0
    - 147.0
    - 145.0
    - 175.0
    - 174.0
    - 171.0
    - 180.0
    - 188.0
    - 191.0
    - 188.0
    - 188.0
    - 203.0
    - 200.0
    - 200.0
    - 199.0
    - 220.0
    - 223.0
    - 221.0
    - 221.0
    - 230.0
    - 226.0
    - 231.0
    - 228.0
    - 236.0
    - 234.0
    - 236.0
    - 240.0
    - 241.0
    - 245.0
    - 242.0
    - 242.0
    - 245.0
    - 243.0
    - 244.0
    - 245.0
    - 246.0
    - 245.0
    - 243.0
    - 247.0
    - 249.0
    - 250.0
    - 246.0
    - 250.0
    - 249.0
    - 248.0
    - 247.0
    - 248.0
    - 247.0
    - 250.0
    - 249.0
    - 246.0
    - 247.0
    - 245.0
    - 250.0
    - 250.0
    - 243.0
    - 245.0
    - 246.0
    - 250.0
    B12:
    - 49.0
    - 49.0
    - 52.0
    - 49.0
    - 131.0
    - 133.0
    - 136.0
    - 139.0
    - 148.0
    - 159.0
    - 160.0
    - 156.0
    - 170.0
    - 171.0
    - 164.0
    - 172.0
    - 177.0
    - 182.0
    - 183.0
    - 181.0
    - 196.0
    - 192.0
    - 193.0
    - 193.0
    - 207.0
    - 208.0
    - 210.0
    - 207.0
    - 214.0
    - 215.0
    - 219.0
    - 214.0
    - 225.0
    - 224.0
    - 226.0
    - 227.0
    - 231.0
    - 236.0
    - 234.0
    - 234.0
    - 237.0
    - 239.0
    - 237.0
    - 241.0
    - 239.0
    - 240.0
    - 238.0
    - 240.0
    - 244.0
    - 244.0
    - 242.0
    - 244.0
    - 244.0
    - 245.0
    - 245.0
    - 244.0
    - 244.0
    - 245.0
    - 246.0
    - 243.0
    - 243.0
    - 243.0
    - 244.0
    - 247.0
    - 239.0
    - 240.0
    - 242.0
    - 244.0
    C01:
    - 39.0
    - 45.0
    - 50.0
    - 41.0
    - 90.0
    - 91.0
    - 92.0
    - 92.0
    - 83.0
    - 89.0
    - 83.0
    - 82.0
    - 83.0
    - 81.0
    - 71.0
    - 82.0
    - 74.0
    - 80.0
    - 74.0
    - 79.0
    - 78.0
    - 69.0
    - 70.0
    - 73.0
    - 63.0
    - 69.0
    - 72.0
    - 71.0
    - 63.0
    - 57.0
    - 69.0
    - 62.0
    - 59.0
    - 61.0
    - 60.0
    - 64.0
    - 61.0
    - 63.0
    - 64.0
    - 62.0
    - 56.0
    - 59.0
    - 53.0
    - 50.0
    - 51.0
    - 47.0
    - 56.0
    - 55.0
    - 51.0
    - 60.0
    - 53.0
    - 50.0
    - 52.0
    - 51.0
    - 57.0
    - 57.0
    - 49.0
    - 49.0
    - 59.0
    - 56.0
    - 59.0
    - 47.0
    - 49.0
    - 48.0
    - 45.0
    - 59.0
    - 45.0
    - 52.0
    C02:
    - 31.0
    - 34.0
    - 36.0
    - 33.0
    - 71.0
    - 73.0
    - 76.0
    - 75.0
    - 72.0
    - 78.0
    - 72.0
    - 73.0
    - 95.0
    - 96.0
    - 91.0
    - 97.0
    - 109.0
    - 111.0
    - 111.0
    - 113.0
    - 125.0
    - 121.0
    - 123.0
    - 125.0
    - 138.0
    - 140.0
    - 138.0
    - 136.0
    - 140.0
    - 139.0
    - 141.0
    - 141.0
    - 146.0
    - 143.0
    - 147.0
    - 149.0
    - 150.0
    - 158.0
    - 151.0
    - 156.0
    - 164.0
    - 162.0
    - 161.0
    - 171.0
    - 176.0
    - 179.0
    - 166.0
    - 180.0
    - 187.0
    - 180.0
    - 181.0
    - 189.0
    - 190.0
    - 191.0
    - 186.0
    - 185.0
    - 199.0
    - 201.0
    - 194.0
    - 190.0
    - 196.0
    - 203.0
    - 207.0
    - 212.0
    - 208.0
    - 201.0
    - 209.0
    - 212.0
    C03:
    - 33.0
    - 37.0
    - 39.0
    - 35.0
    - 165.0
    - 167.0
    - 168.0
    - 169.0
    - 210.0
    - 210.0
    - 213.0
    - 213.0
    - 231.0
    - 233.0
    - 233.0
    - 235.0
    - 241.0
    - 237.0
    - 243.0
    - 240.0
    - 248.0
    - 244.0
    - 246.0
    - 246.0
    - 246.0
    - 246.0
    - 240.0
    - 236.0
    - 242.0
    - 246.0
    - 239.0
    - 246.0
    - 246.0
    - 236.0
    - 244.0
    - 243.0
    - 241.0
    - 251.0
    - 241.0
    - 245.0
    - 243.0
    - 239.0
    - 238.0
    - 249.0
    - 250.0
    - 248.0
    - 236.0
    - 248.0
    - 250.0
    - 244.0
    - 244.0
    - 250.0
    - 243.0
    - 245.0
    - 238.0
    - 238.0
    - 238.0
    - 238.0
    - 234.0
    - 229.0
    - 226.0
    - 231.0
    - 235.0
    - 236.0
    - 219.0
    - 217.0
    - 223.0
    - 224.0
    C04:
    - 44.0
    - 48.0
    - 47.0
    - 43.0
    - 82.0
    - 82.0
    - 86.0
    - 87.0
    - 105.0
    - 109.0
    - 108.0
    - 105.0
    - 113.0
    - 111.0
    - 106.0
    - 115.0
    - 114.0
    - 116.0
    - 115.0
    - 115.0
    - 120.0
    - 113.0
    - 116.0
    - 117.0
    - 147.0
    - 151.0
    - 150.0
    - 148.0
    - 168.0
    - 163.0
    - 168.0
    - 171.0
    - 182.0
    - 178.0
    - 180.0
    - 184.0
    - 194.0
    - 210.0
    - 196.0
    - 197.0
    - 207.0
    - 205.0
    - 199.0
    - 209.0
    - 217.0
    - 211.0
    - 200.0
    - 215.0
    - 220.0
    - 221.0
    - 216.0
    - 223.0
    - 219.0
    - 223.0
    - 216.0
    - 215.0
    - 223.0
    - 226.0
    - 221.0
    - 217.0
    - 222.0
    - 221.0
    - 226.0
    - 232.0
    - 223.0
    - 226.0
    - 229.0
    - 234.0
    C05:
    - 29.0
    - 32.0
    - 37.0
    - 36.0
    - 109.0
    - 112.0
    - 113.0
    - 107.0
    - 104.0
    - 109.0
    - 109.0
    - 108.0
    - 94.0
    - 97.0
    - 90.0
    - 95.0
    - 92.0
    - 95.0
    - 92.0
    - 94.0
    - 97.0
    - 91.0
    - 92.0
    - 93.0
    - 84.0
    - 86.0
    - 87.0
    - 85.0
    - 79.0
    - 74.0
    - 80.0
    - 73.0
    - 73.0
    - 73.0
    - 71.0
    - 75.0
    - 68.0
    - 68.0
    - 70.0
    - 69.0
    - 55.0
    - 56.0
    - 54.0
    - 52.0
    - 50.0
    - 49.0
    - 53.0
    - 53.0
    - 49.0
    - 54.0
    - 47.0
    - 47.0
    - 43.0
    - 45.0
    - 46.0
    - 45.0
    - 35.0
    - 37.0
    - 45.0
    - 41.0
    - 42.0
    - 35.0
    - 36.0
    - 35.0
    - 32.0
    - 38.0
    - 31.0
    - 35.0
    C06:
    - 17.0
    - 19.0
    - 19.0
    - 15.0
    - 34.0
    - 33.0
    - 35.0
    - 34.0
    - 30.0
    - 35.0
    - 32.0
    - 31.0
    - 32.0
    - 30.0
    - 25.0
    - 31.0
    - 25.0
    - 32.0
    - 27.0
    - 28.0
    - 31.0
    - 26.0
    - 26.0
    - 28.0
    - 22.0
    - 24.0
    - 30.0
    - 27.0
    - 22.0
    - 17.0
    - 27.0
    - 19.0
    - 23.0
    - 24.0
    - 21.0
    - 27.0
    - 23.0
    - 26.0
    - 25.0
    - 25.0
    - 20.0
    - 22.0
    - 18.0
    - 17.0
    - 18.0
    - 16.0
    - 21.0
    - 20.0
    - 19.0
    - 25.0
    - 19.0
    - 17.0
    - 16.0
    - 16.0
    - 20.0
    - 20.0
    - 13.0
    - 15.0
    - 23.0
    - 19.0
    - 23.0
    - 15.0
    - 14.0
    - 16.0
    - 14.0
    - 21.0
    - 13.0
    - 18.0
    C07:
    - 20.0
    - 21.0
    - 21.0
    - 18.0
    - 111.0
    - 110.0
    - 112.0
    - 110.0
    - 121.0
    - 127.0
    - 127.0
    - 125.0
    - 142.0
    - 142.0
    - 139.0
    - 144.0
    - 150.0
    - 153.0
    - 152.0
    - 152.0
    - 163.0
    - 158.0
    - 162.0
    - 164.0
    - 187.0
    - 188.0
    - 190.0
    - 186.0
    - 196.0
    - 195.0
    - 197.0
    - 194.0
    - 200.0
    - 199.0
    - 201.0
    - 204.0
    - 206.0
    - 208.0
    - 207.0
    - 207.0
    - 209.0
    - 208.0
    - 206.0
    - 209.0
    - 210.0
    - 212.0
    - 210.0
    - 213.0
    - 216.0
    - 215.0
    - 213.0
    - 217.0
    - 216.0
    - 216.0
    - 216.0
    - 214.0
    - 213.0
    - 215.0
    - 215.0
    - 212.0
    - 214.0
    - 213.0
    - 214.0
    - 217.0
    - 211.0
    - 212.0
    - 213.0
    - 214.0
    C08:
    - 15.0
    - 19.0
    - 17.0
    - 16.0
    - 112.0
    - 114.0
    - 115.0
    - 117.0
    - 170.0
    - 174.0
    - 174.0
    - 174.0
    - 200.0
    - 199.0
    - 193.0
    - 198.0
    - 211.0
    - 212.0
    - 208.0
    - 209.0
    - 227.0
    - 221.0
    - 221.0
    - 219.0
    - 243.0
    - 247.0
    - 248.0
    - 243.0
    - 250.0
    - 248.0
    - 252.0
    - 248.0
    - 255.0
    - 253.0
    - 255.0
    - 257.0
    - 255.0
    - 259.0
    - 259.0
    - 259.0
    - 254.0
    - 254.0
    - 253.0
    - 254.0
    - 254.0
    - 254.0
    - 252.0
    - 254.0
    - 254.0
    - 254.0
    - 251.0
    - 254.0
    - 252.0
    - 252.0
    - 250.0
    - 251.0
    - 247.0
    - 247.0
    - 248.0
    - 247.0
    - 247.0
    - 247.0
    - 249.0
    - 250.0
    - 247.0
    - 244.0
    - 246.0
    - 247.0
    C09:
    - 21.0
    - 24.0
    - 24.0
    - 20.0
    - 121.0
    - 124.0
    - 129.0
    - 132.0
    - 180.0
    - 190.0
    - 190.0
    - 191.0
    - 206.0
    - 206.0
    - 201.0
    - 209.0
    - 219.0
    - 222.0
    - 220.0
    - 221.0
    - 235.0
    - 233.0
    - 234.0
    - 232.0
    - 249.0
    - 247.0
    - 248.0
    - 247.0
    - 253.0
    - 248.0
    - 254.0
    - 248.0
    - 255.0
    - 254.0
    - 254.0
    - 258.0
    - 258.0
    - 258.0
    - 257.0
    - 257.0
    - 255.0
    - 256.0
    - 253.0
    - 254.0
    - 254.0
    - 254.0
    - 253.0
    - 254.0
    - 256.0
    - 258.0
    - 254.0
    - 255.0
    - 251.0
    - 253.0
    - 251.0
    - 252.0
    - 249.0
    - 251.0
    - 253.0
    - 250.0
    - 249.0
    - 246.0
    - 247.0
    - 247.0
    - 242.0
    - 244.0
    - 242.0
    - 245.0
    C10:
    - 21.0
    - 25.0
    - 23.0
    - 20.0
    - 51.0
    - 54.0
    - 55.0
    - 56.0
    - 46.0
    - 50.0
    - 51.0
    - 49.0
    - 47.0
    - 45.0
    - 39.0
    - 47.0
    - 41.0
    - 45.0
    - 44.0
    - 44.0
    - 44.0
    - 40.0
    - 42.0
    - 40.0
    - 36.0
    - 36.0
    - 37.0
    - 36.0
    - 31.0
    - 28.0
    - 35.0
    - 27.0
    - 30.0
    - 28.0
    - 28.0
    - 30.0
    - 29.0
    - 31.0
    - 31.0
    - 30.0
    - 25.0
    - 25.0
    - 22.0
    - 21.0
    - 21.0
    - 21.0
    - 23.0
    - 23.0
    - 22.0
    - 27.0
    - 22.0
    - 21.0
    - 19.0
    - 22.0
    - 21.0
    - 22.0
    - 18.0
    - 20.0
    - 26.0
    - 21.0
    - 24.0
    - 19.0
    - 20.0
    - 19.0
    - 18.0
    - 23.0
    - 17.0
    - 21.0
    C11:
    - 26.0
    - 28.0
    - 27.0
    - 24.0
    - 63.0
    - 63.0
    - 65.0
    - 65.0
    - 60.0
    - 66.0
    - 65.0
    - 61.0
    - 63.0
    - 61.0
    - 55.0
    - 64.0
    - 59.0
    - 62.0
    - 61.0
    - 61.0
    - 65.0
    - 60.0
    - 61.0
    - 60.0
    - 60.0
    - 63.0
    - 64.0
    - 63.0
    - 65.0
    - 61.0
    - 68.0
    - 65.0
    - 66.0
    - 65.0
    - 65.0
    - 72.0
    - 69.0
    - 84.0
    - 70.0
    - 73.0
    - 68.0
    - 67.0
    - 62.0
    - 64.0
    - 65.0
    - 62.0
    - 60.0
    - 66.0
    - 63.0
    - 68.0
    - 62.0
    - 61.0
    - 56.0
    - 56.0
    - 55.0
    - 56.0
    - 48.0
    - 51.0
    - 58.0
    - 53.0
    - 51.0
    - 44.0
    - 47.0
    - 48.0
    - 40.0
    - 47.0
    - 40.0
    - 45.0
    C12:
    - 41.0
    - 43.0
    - 40.0
    - 35.0
    - 57.0
    - 59.0
    - 60.0
    - 62.0
    - 47.0
    - 54.0
    - 55.0
    - 54.0
    - 51.0
    - 53.0
    - 47.0
    - 55.0
    - 50.0
    - 55.0
    - 50.0
    - 52.0
    - 53.0
    - 49.0
    - 49.0
    - 48.0
    - 47.0
    - 45.0
    - 50.0
    - 44.0
    - 45.0
    - 38.0
    - 48.0
    - 35.0
    - 45.0
    - 43.0
    - 41.0
    - 47.0
    - 45.0
    - 40.0
    - 46.0
    - 47.0
    - 44.0
    - 41.0
    - 40.0
    - 34.0
    - 36.0
    - 37.0
    - 43.0
    - 41.0
    - 38.0
    - 44.0
    - 41.0
    - 34.0
    - 35.0
    - 36.0
    - 37.0
    - 36.0
    - 33.0
    - 34.0
    - 44.0
    - 39.0
    - 43.0
    - 38.0
    - 34.0
    - 33.0
    - 39.0
    - 41.0
    - 33.0
    - 36.0
    D01:
    - 40.0
    - 45.0
    - 49.0
    - 46.0
    - 138.0
    - 142.0
    - 147.0
    - 149.0
    - 195.0
    - 198.0
    - 198.0
    - 200.0
    - 222.0
    - 225.0
    - 224.0
    - 227.0
    - 232.0
    - 233.0
    - 235.0
    - 234.0
    - 244.0
    - 240.0
    - 240.0
    - 242.0
    - 241.0
    - 243.0
    - 242.0
    - 241.0
    - 241.0
    - 240.0
    - 242.0
    - 245.0
    - 244.0
    - 238.0
    - 243.0
    - 244.0
    - 241.0
    - 250.0
    - 242.0
    - 244.0
    - 241.0
    - 237.0
    - 237.0
    - 244.0
    - 245.0
    - 245.0
    - 234.0
    - 246.0
    - 245.0
    - 240.0
    - 241.0
    - 245.0
    - 242.0
    - 242.0
    - 237.0
    - 236.0
    - 239.0
    - 239.0
    - 236.0
    - 234.0
    - 233.0
    - 238.0
    - 239.0
    - 240.0
    - 235.0
    - 233.0
    - 236.0
    - 240.0
    D02:
    - 26.0
    - 30.0
    - 32.0
    - 27.0
    - 73.0
    - 75.0
    - 76.0
    - 76.0
    - 59.0
    - 68.0
    - 62.0
    - 62.0
    - 62.0
    - 61.0
    - 51.0
    - 59.0
    - 53.0
    - 60.0
    - 51.0
    - 57.0
    - 59.0
    - 48.0
    - 47.0
    - 53.0
    - 39.0
    - 45.0
    - 48.0
    - 47.0
    - 42.0
    - 35.0
    - 48.0
    - 37.0
    - 37.0
    - 40.0
    - 37.0
    - 43.0
    - 39.0
    - 39.0
    - 41.0
    - 40.0
    - 36.0
    - 38.0
    - 34.0
    - 30.0
    - 29.0
    - 28.0
    - 38.0
    - 34.0
    - 30.0
    - 41.0
    - 33.0
    - 27.0
    - 32.0
    - 32.0
    - 38.0
    - 38.0
    - 28.0
    - 29.0
    - 39.0
    - 35.0
    - 39.0
    - 29.0
    - 30.0
    - 28.0
    - 26.0
    - 37.0
    - 25.0
    - 32.0
    D03:
    - 19.0
    - 23.0
    - 22.0
    - 21.0
    - 86.0
    - 88.0
    - 89.0
    - 88.0
    - 90.0
    - 93.0
    - 92.0
    - 88.0
    - 99.0
    - 95.0
    - 90.0
    - 98.0
    - 99.0
    - 99.0
    - 101.0
    - 98.0
    - 110.0
    - 105.0
    - 107.0
    - 109.0
    - 132.0
    - 136.0
    - 136.0
    - 136.0
    - 145.0
    - 143.0
    - 150.0
    - 151.0
    - 157.0
    - 155.0
    - 155.0
    - 162.0
    - 170.0
    - 186.0
    - 170.0
    - 172.0
    - 178.0
    - 177.0
    - 173.0
    - 181.0
    - 188.0
    - 184.0
    - 176.0
    - 191.0
    - 196.0
    - 200.0
    - 194.0
    - 202.0
    - 202.0
    - 205.0
    - 201.0
    - 202.0
    - 212.0
    - 212.0
    - 214.0
    - 211.0
    - 218.0
    - 217.0
    - 220.0
    - 226.0
    - 220.0
    - 228.0
    - 226.0
    - 232.0
    D04:
    - 22.0
    - 25.0
    - 23.0
    - 20.0
    - 51.0
    - 52.0
    - 55.0
    - 54.0
    - 40.0
    - 48.0
    - 45.0
    - 44.0
    - 43.0
    - 43.0
    - 34.0
    - 43.0
    - 37.0
    - 42.0
    - 37.0
    - 41.0
    - 41.0
    - 34.0
    - 35.0
    - 36.0
    - 30.0
    - 31.0
    - 35.0
    - 31.0
    - 27.0
    - 23.0
    - 32.0
    - 23.0
    - 26.0
    - 26.0
    - 25.0
    - 29.0
    - 25.0
    - 26.0
    - 30.0
    - 26.0
    - 24.0
    - 25.0
    - 21.0
    - 18.0
    - 18.0
    - 18.0
    - 25.0
    - 22.0
    - 21.0
    - 26.0
    - 21.0
    - 18.0
    - 21.0
    - 19.0
    - 22.0
    - 22.0
    - 17.0
    - 17.0
    - 25.0
    - 22.0
    - 25.0
    - 17.0
    - 19.0
    - 17.0
    - 15.0
    - 23.0
    - 16.0
    - 18.0
    D05:
    - 22.0
    - 26.0
    - 28.0
    - 26.0
    - 117.0
    - 117.0
    - 119.0
    - 120.0
    - 126.0
    - 131.0
    - 129.0
    - 129.0
    - 127.0
    - 128.0
    - 124.0
    - 129.0
    - 130.0
    - 131.0
    - 129.0
    - 131.0
    - 136.0
    - 130.0
    - 131.0
    - 133.0
    - 117.0
    - 118.0
    - 117.0
    - 116.0
    - 111.0
    - 108.0
    - 113.0
    - 107.0
    - 108.0
    - 107.0
    - 107.0
    - 110.0
    - 103.0
    - 106.0
    - 104.0
    - 105.0
    - 92.0
    - 94.0
    - 89.0
    - 90.0
    - 90.0
    - 87.0
    - 90.0
    - 91.0
    - 87.0
    - 92.0
    - 84.0
    - 84.0
    - 82.0
    - 81.0
    - 82.0
    - 83.0
    - 74.0
    - 75.0
    - 80.0
    - 76.0
    - 76.0
    - 70.0
    - 71.0
    - 72.0
    - 65.0
    - 70.0
    - 65.0
    - 69.0
    D06:
    - 24.0
    - 26.0
    - 25.0
    - 27.0
    - 130.0
    - 133.0
    - 130.0
    - 132.0
    - 176.0
    - 184.0
    - 180.0
    - 183.0
    - 225.0
    - 224.0
    - 225.0
    - 228.0
    - 234.0
    - 238.0
    - 234.0
    - 237.0
    - 244.0
    - 240.0
    - 241.0
    - 242.0
    - 242.0
    - 246.0
    - 245.0
    - 244.0
    - 244.0
    - 242.0
    - 246.0
    - 243.0
    - 247.0
    - 245.0
    - 246.0
    - 248.0
    - 247.0
    - 253.0
    - 249.0
    - 248.0
    - 248.0
    - 247.0
    - 243.0
    - 248.0
    - 247.0
    - 247.0
    - 242.0
    - 245.0
    - 243.0
    - 244.0
    - 238.0
    - 242.0
    - 235.0
    - 236.0
    - 234.0
    - 232.0
    - 229.0
    - 230.0
    - 229.0
    - 225.0
    - 219.0
    - 221.0
    - 223.0
    - 225.0
    - 211.0
    - 211.0
    - 213.0
    - 217.0
    D07:
    - 12.0
    - 14.0
    - 13.0
    - 11.0
    - 32.0
    - 32.0
    - 34.0
    - 35.0
    - 30.0
    - 36.0
    - 34.0
    - 35.0
    - 34.0
    - 36.0
    - 31.0
    - 36.0
    - 32.0
    - 38.0
    - 35.0
    - 36.0
    - 38.0
    - 33.0
    - 32.0
    - 35.0
    - 32.0
    - 34.0
    - 36.0
    - 33.0
    - 31.0
    - 27.0
    - 35.0
    - 28.0
    - 35.0
    - 33.0
    - 31.0
    - 36.0
    - 33.0
    - 32.0
    - 35.0
    - 33.0
    - 29.0
    - 29.0
    - 26.0
    - 26.0
    - 25.0
    - 26.0
    - 29.0
    - 26.0
    - 26.0
    - 31.0
    - 26.0
    - 25.0
    - 24.0
    - 25.0
    - 26.0
    - 25.0
    - 22.0
    - 22.0
    - 28.0
    - 26.0
    - 29.0
    - 22.0
    - 22.0
    - 24.0
    - 21.0
    - 25.0
    - 21.0
    - 23.0
    D08:
    - 17.0
    - 19.0
    - 21.0
    - 15.0
    - 82.0
    - 82.0
    - 82.0
    - 84.0
    - 63.0
    - 66.0
    - 67.0
    - 63.0
    - 57.0
    - 58.0
    - 53.0
    - 59.0
    - 53.0
    - 57.0
    - 54.0
    - 55.0
    - 54.0
    - 49.0
    - 50.0
    - 50.0
    - 39.0
    - 41.0
    - 44.0
    - 40.0
    - 33.0
    - 29.0
    - 38.0
    - 29.0
    - 29.0
    - 29.0
    - 27.0
    - 31.0
    - 26.0
    - 27.0
    - 28.0
    - 28.0
    - 22.0
    - 22.0
    - 19.0
    - 19.0
    - 18.0
    - 19.0
    - 21.0
    - 20.0
    - 19.0
    - 24.0
    - 18.0
    - 18.0
    - 17.0
    - 18.0
    - 20.0
    - 18.0
    - 15.0
    - 15.0
    - 22.0
    - 19.0
    - 21.0
    - 15.0
    - 17.0
    - 17.0
    - 16.0
    - 18.0
    - 14.0
    - 18.0
    D09:
    - 21.0
    - 23.0
    - 21.0
    - 19.0
    - 67.0
    - 69.0
    - 70.0
    - 73.0
    - 58.0
    - 63.0
    - 62.0
    - 60.0
    - 56.0
    - 56.0
    - 53.0
    - 58.0
    - 53.0
    - 57.0
    - 53.0
    - 55.0
    - 55.0
    - 50.0
    - 51.0
    - 51.0
    - 42.0
    - 43.0
    - 44.0
    - 41.0
    - 36.0
    - 35.0
    - 40.0
    - 34.0
    - 36.0
    - 34.0
    - 34.0
    - 36.0
    - 31.0
    - 33.0
    - 34.0
    - 35.0
    - 28.0
    - 27.0
    - 25.0
    - 24.0
    - 23.0
    - 24.0
    - 27.0
    - 24.0
    - 25.0
    - 27.0
    - 23.0
    - 23.0
    - 21.0
    - 21.0
    - 23.0
    - 22.0
    - 19.0
    - 19.0
    - 24.0
    - 22.0
    - 24.0
    - 20.0
    - 21.0
    - 22.0
    - 18.0
    - 22.0
    - 18.0
    - 21.0
    D10:
    - 23.0
    - 25.0
    - 25.0
    - 21.0
    - 63.0
    - 64.0
    - 65.0
    - 66.0
    - 53.0
    - 59.0
    - 58.0
    - 56.0
    - 51.0
    - 53.0
    - 47.0
    - 52.0
    - 47.0
    - 51.0
    - 47.0
    - 48.0
    - 48.0
    - 43.0
    - 45.0
    - 46.0
    - 36.0
    - 39.0
    - 40.0
    - 36.0
    - 32.0
    - 28.0
    - 35.0
    - 29.0
    - 32.0
    - 30.0
    - 31.0
    - 34.0
    - 31.0
    - 32.0
    - 32.0
    - 34.0
    - 30.0
    - 29.0
    - 27.0
    - 27.0
    - 25.0
    - 27.0
    - 28.0
    - 29.0
    - 29.0
    - 34.0
    - 28.0
    - 29.0
    - 28.0
    - 28.0
    - 29.0
    - 28.0
    - 27.0
    - 27.0
    - 34.0
    - 32.0
    - 36.0
    - 31.0
    - 33.0
    - 33.0
    - 32.0
    - 37.0
    - 33.0
    - 37.0
    D11:
    - 22.0
    - 24.0
    - 21.0
    - 17.0
    - 51.0
    - 51.0
    - 54.0
    - 55.0
    - 42.0
    - 47.0
    - 48.0
    - 46.0
    - 41.0
    - 41.0
    - 38.0
    - 43.0
    - 40.0
    - 44.0
    - 42.0
    - 41.0
    - 41.0
    - 36.0
    - 37.0
    - 39.0
    - 31.0
    - 31.0
    - 33.0
    - 31.0
    - 27.0
    - 25.0
    - 30.0
    - 22.0
    - 27.0
    - 25.0
    - 25.0
    - 28.0
    - 24.0
    - 23.0
    - 28.0
    - 29.0
    - 24.0
    - 21.0
    - 19.0
    - 17.0
    - 17.0
    - 19.0
    - 21.0
    - 22.0
    - 22.0
    - 25.0
    - 21.0
    - 18.0
    - 17.0
    - 18.0
    - 20.0
    - 18.0
    - 15.0
    - 16.0
    - 25.0
    - 21.0
    - 21.0
    - 17.0
    - 17.0
    - 17.0
    - 18.0
    - 20.0
    - 16.0
    - 19.0
    D12:
    - 43.0
    - 43.0
    - 43.0
    - 37.0
    - 127.0
    - 125.0
    - 124.0
    - 127.0
    - 140.0
    - 144.0
    - 146.0
    - 143.0
    - 160.0
    - 160.0
    - 159.0
    - 162.0
    - 172.0
    - 172.0
    - 175.0
    - 173.0
    - 192.0
    - 187.0
    - 190.0
    - 190.0
    - 212.0
    - 213.0
    - 212.0
    - 212.0
    - 220.0
    - 220.0
    - 223.0
    - 219.0
    - 228.0
    - 226.0
    - 227.0
    - 228.0
    - 231.0
    - 236.0
    - 233.0
    - 235.0
    - 238.0
    - 237.0
    - 237.0
    - 239.0
    - 243.0
    - 240.0
    - 239.0
    - 242.0
    - 244.0
    - 248.0
    - 243.0
    - 245.0
    - 246.0
    - 245.0
    - 246.0
    - 244.0
    - 245.0
    - 246.0
    - 247.0
    - 245.0
    - 245.0
    - 242.0
    - 245.0
    - 249.0
    - 241.0
    - 246.0
    - 245.0
    - 248.0
    E01:
    - 33.0
    - 38.0
    - 38.0
    - 38.0
    - 138.0
    - 143.0
    - 145.0
    - 150.0
    - 217.0
    - 221.0
    - 219.0
    - 219.0
    - 238.0
    - 238.0
    - 234.0
    - 239.0
    - 241.0
    - 243.0
    - 240.0
    - 243.0
    - 248.0
    - 245.0
    - 245.0
    - 247.0
    - 247.0
    - 248.0
    - 249.0
    - 244.0
    - 248.0
    - 245.0
    - 247.0
    - 247.0
    - 247.0
    - 246.0
    - 247.0
    - 250.0
    - 250.0
    - 250.0
    - 249.0
    - 248.0
    - 247.0
    - 248.0
    - 246.0
    - 247.0
    - 249.0
    - 247.0
    - 247.0
    - 250.0
    - 249.0
    - 250.0
    - 249.0
    - 250.0
    - 248.0
    - 248.0
    - 248.0
    - 248.0
    - 246.0
    - 245.0
    - 248.0
    - 246.0
    - 245.0
    - 243.0
    - 245.0
    - 245.0
    - 238.0
    - 243.0
    - 240.0
    - 242.0
    E02:
    - 22.0
    - 25.0
    - 25.0
    - 22.0
    - 93.0
    - 92.0
    - 95.0
    - 96.0
    - 91.0
    - 97.0
    - 92.0
    - 90.0
    - 92.0
    - 91.0
    - 84.0
    - 91.0
    - 87.0
    - 92.0
    - 87.0
    - 90.0
    - 90.0
    - 83.0
    - 83.0
    - 85.0
    - 75.0
    - 77.0
    - 80.0
    - 78.0
    - 70.0
    - 66.0
    - 77.0
    - 67.0
    - 65.0
    - 66.0
    - 66.0
    - 69.0
    - 63.0
    - 65.0
    - 66.0
    - 64.0
    - 53.0
    - 55.0
    - 48.0
    - 48.0
    - 47.0
    - 47.0
    - 50.0
    - 50.0
    - 46.0
    - 53.0
    - 46.0
    - 45.0
    - 43.0
    - 41.0
    - 46.0
    - 44.0
    - 35.0
    - 38.0
    - 44.0
    - 41.0
    - 43.0
    - 35.0
    - 35.0
    - 37.0
    - 31.0
    - 37.0
    - 32.0
    - 37.0
    E03:
    - 24.0
    - 25.0
    - 24.0
    - 20.0
    - 70.0
    - 71.0
    - 72.0
    - 71.0
    - 56.0
    - 61.0
    - 58.0
    - 54.0
    - 54.0
    - 51.0
    - 45.0
    - 53.0
    - 47.0
    - 50.0
    - 48.0
    - 50.0
    - 48.0
    - 40.0
    - 41.0
    - 45.0
    - 31.0
    - 34.0
    - 37.0
    - 34.0
    - 27.0
    - 26.0
    - 32.0
    - 27.0
    - 111.0
    - 117.0
    - 23.0
    - 41.0
    - 35.0
    - 21.0
    - 27.0
    - 24.0
    - 20.0
    - 21.0
    - 18.0
    - 17.0
    - 16.0
    - 15.0
    - 22.0
    - 21.0
    - 18.0
    - 24.0
    - 18.0
    - 16.0
    - 17.0
    - 16.0
    - 21.0
    - 20.0
    - 14.0
    - 14.0
    - 23.0
    - 19.0
    - 21.0
    - 15.0
    - 16.0
    - 17.0
    - 13.0
    - 20.0
    - 14.0
    - 17.0
    E04:
    - 21.0
    - 23.0
    - 23.0
    - 19.0
    - 80.0
    - 81.0
    - 83.0
    - 81.0
    - 62.0
    - 67.0
    - 66.0
    - 60.0
    - 57.0
    - 55.0
    - 49.0
    - 55.0
    - 48.0
    - 53.0
    - 49.0
    - 52.0
    - 48.0
    - 42.0
    - 43.0
    - 45.0
    - 32.0
    - 32.0
    - 35.0
    - 33.0
    - 26.0
    - 23.0
    - 31.0
    - 23.0
    - 23.0
    - 24.0
    - 22.0
    - 27.0
    - 25.0
    - 28.0
    - 26.0
    - 26.0
    - 23.0
    - 23.0
    - 20.0
    - 19.0
    - 19.0
    - 18.0
    - 23.0
    - 23.0
    - 21.0
    - 26.0
    - 21.0
    - 19.0
    - 20.0
    - 21.0
    - 22.0
    - 22.0
    - 17.0
    - 19.0
    - 22.0
    - 22.0
    - 23.0
    - 17.0
    - 20.0
    - 20.0
    - 15.0
    - 21.0
    - 15.0
    - 18.0
    E05:
    - 27.0
    - 30.0
    - 35.0
    - 36.0
    - 104.0
    - 105.0
    - 105.0
    - 106.0
    - 105.0
    - 110.0
    - 109.0
    - 105.0
    - 110.0
    - 108.0
    - 104.0
    - 109.0
    - 106.0
    - 108.0
    - 106.0
    - 107.0
    - 113.0
    - 105.0
    - 106.0
    - 106.0
    - 102.0
    - 103.0
    - 105.0
    - 100.0
    - 96.0
    - 91.0
    - 97.0
    - 93.0
    - 88.0
    - 86.0
    - 87.0
    - 91.0
    - 80.0
    - 89.0
    - 85.0
    - 84.0
    - 71.0
    - 73.0
    - 68.0
    - 73.0
    - 69.0
    - 69.0
    - 68.0
    - 71.0
    - 68.0
    - 70.0
    - 65.0
    - 68.0
    - 62.0
    - 63.0
    - 64.0
    - 63.0
    - 56.0
    - 58.0
    - 63.0
    - 59.0
    - 58.0
    - 55.0
    - 54.0
    - 58.0
    - 45.0
    - 53.0
    - 49.0
    - 54.0
    E06:
    - 19.0
    - 23.0
    - 22.0
    - 16.0
    - 43.0
    - 44.0
    - 46.0
    - 46.0
    - 38.0
    - 42.0
    - 41.0
    - 39.0
    - 39.0
    - 40.0
    - 34.0
    - 39.0
    - 36.0
    - 41.0
    - 37.0
    - 38.0
    - 40.0
    - 34.0
    - 35.0
    - 36.0
    - 31.0
    - 33.0
    - 37.0
    - 33.0
    - 32.0
    - 29.0
    - 36.0
    - 28.0
    - 32.0
    - 32.0
    - 30.0
    - 35.0
    - 31.0
    - 32.0
    - 33.0
    - 32.0
    - 30.0
    - 31.0
    - 26.0
    - 26.0
    - 25.0
    - 26.0
    - 28.0
    - 27.0
    - 26.0
    - 31.0
    - 26.0
    - 24.0
    - 26.0
    - 23.0
    - 27.0
    - 25.0
    - 21.0
    - 23.0
    - 29.0
    - 25.0
    - 26.0
    - 22.0
    - 23.0
    - 21.0
    - 20.0
    - 24.0
    - 20.0
    - 23.0
    E07:
    - 17.0
    - 18.0
    - 15.0
    - 12.0
    - 44.0
    - 43.0
    - 45.0
    - 47.0
    - 40.0
    - 45.0
    - 42.0
    - 41.0
    - 42.0
    - 43.0
    - 38.0
    - 43.0
    - 41.0
    - 45.0
    - 42.0
    - 43.0
    - 44.0
    - 37.0
    - 40.0
    - 41.0
    - 36.0
    - 37.0
    - 38.0
    - 35.0
    - 33.0
    - 30.0
    - 37.0
    - 31.0
    - 33.0
    - 30.0
    - 31.0
    - 34.0
    - 29.0
    - 29.0
    - 31.0
    - 31.0
    - 26.0
    - 26.0
    - 23.0
    - 23.0
    - 21.0
    - 24.0
    - 27.0
    - 25.0
    - 24.0
    - 28.0
    - 23.0
    - 21.0
    - 22.0
    - 21.0
    - 23.0
    - 23.0
    - 19.0
    - 19.0
    - 25.0
    - 22.0
    - 24.0
    - 20.0
    - 21.0
    - 20.0
    - 20.0
    - 21.0
    - 19.0
    - 20.0
    E08:
    - 19.0
    - 20.0
    - 21.0
    - 18.0
    - 72.0
    - 73.0
    - 74.0
    - 75.0
    - 58.0
    - 61.0
    - 63.0
    - 59.0
    - 52.0
    - 54.0
    - 51.0
    - 55.0
    - 50.0
    - 53.0
    - 49.0
    - 51.0
    - 50.0
    - 46.0
    - 45.0
    - 46.0
    - 37.0
    - 37.0
    - 38.0
    - 35.0
    - 31.0
    - 28.0
    - 33.0
    - 27.0
    - 29.0
    - 27.0
    - 26.0
    - 30.0
    - 26.0
    - 28.0
    - 29.0
    - 27.0
    - 23.0
    - 23.0
    - 21.0
    - 20.0
    - 20.0
    - 20.0
    - 20.0
    - 22.0
    - 23.0
    - 24.0
    - 20.0
    - 20.0
    - 18.0
    - 20.0
    - 21.0
    - 19.0
    - 16.0
    - 16.0
    - 21.0
    - 19.0
    - 21.0
    - 18.0
    - 18.0
    - 17.0
    - 15.0
    - 20.0
    - 15.0
    - 21.0
    E09:
    - 21.0
    - 23.0
    - 21.0
    - 19.0
    - 54.0
    - 55.0
    - 58.0
    - 57.0
    - 40.0
    - 45.0
    - 46.0
    - 45.0
    - 39.0
    - 41.0
    - 36.0
    - 42.0
    - 38.0
    - 41.0
    - 38.0
    - 39.0
    - 40.0
    - 34.0
    - 36.0
    - 36.0
    - 30.0
    - 31.0
    - 33.0
    - 29.0
    - 28.0
    - 22.0
    - 30.0
    - 22.0
    - 27.0
    - 25.0
    - 24.0
    - 28.0
    - 25.0
    - 22.0
    - 27.0
    - 27.0
    - 23.0
    - 22.0
    - 20.0
    - 18.0
    - 17.0
    - 18.0
    - 20.0
    - 20.0
    - 20.0
    - 25.0
    - 20.0
    - 18.0
    - 18.0
    - 19.0
    - 20.0
    - 17.0
    - 18.0
    - 16.0
    - 23.0
    - 20.0
    - 22.0
    - 18.0
    - 18.0
    - 18.0
    - 18.0
    - 20.0
    - 15.0
    - 20.0
    E10:
    - 26.0
    - 29.0
    - 28.0
    - 26.0
    - 80.0
    - 81.0
    - 82.0
    - 82.0
    - 71.0
    - 72.0
    - 74.0
    - 70.0
    - 65.0
    - 67.0
    - 63.0
    - 68.0
    - 63.0
    - 65.0
    - 64.0
    - 63.0
    - 65.0
    - 60.0
    - 60.0
    - 60.0
    - 52.0
    - 54.0
    - 53.0
    - 50.0
    - 45.0
    - 42.0
    - 45.0
    - 42.0
    - 41.0
    - 39.0
    - 39.0
    - 42.0
    - 36.0
    - 38.0
    - 38.0
    - 40.0
    - 31.0
    - 30.0
    - 28.0
    - 27.0
    - 27.0
    - 27.0
    - 29.0
    - 30.0
    - 28.0
    - 33.0
    - 26.0
    - 27.0
    - 26.0
    - 24.0
    - 26.0
    - 25.0
    - 22.0
    - 24.0
    - 29.0
    - 23.0
    - 26.0
    - 24.0
    - 24.0
    - 24.0
    - 23.0
    - 25.0
    - 22.0
    - 26.0
    E11:
    - 21.0
    - 23.0
    - 20.0
    - 17.0
    - 67.0
    - 65.0
    - 66.0
    - 69.0
    - 51.0
    - 51.0
    - 53.0
    - 52.0
    - 45.0
    - 49.0
    - 43.0
    - 49.0
    - 45.0
    - 48.0
    - 43.0
    - 46.0
    - 46.0
    - 40.0
    - 41.0
    - 43.0
    - 33.0
    - 36.0
    - 37.0
    - 32.0
    - 29.0
    - 26.0
    - 30.0
    - 24.0
    - 29.0
    - 26.0
    - 26.0
    - 29.0
    - 24.0
    - 25.0
    - 27.0
    - 28.0
    - 24.0
    - 24.0
    - 21.0
    - 22.0
    - 20.0
    - 21.0
    - 22.0
    - 23.0
    - 24.0
    - 27.0
    - 22.0
    - 22.0
    - 21.0
    - 20.0
    - 21.0
    - 23.0
    - 19.0
    - 20.0
    - 25.0
    - 22.0
    - 24.0
    - 20.0
    - 21.0
    - 21.0
    - 21.0
    - 22.0
    - 19.0
    - 22.0
    E12:
    - 41.0
    - 42.0
    - 40.0
    - 41.0
    - 115.0
    - 118.0
    - 119.0
    - 118.0
    - 128.0
    - 136.0
    - 138.0
    - 135.0
    - 152.0
    - 152.0
    - 147.0
    - 158.0
    - 161.0
    - 165.0
    - 167.0
    - 164.0
    - 179.0
    - 176.0
    - 180.0
    - 180.0
    - 195.0
    - 197.0
    - 199.0
    - 199.0
    - 202.0
    - 199.0
    - 206.0
    - 200.0
    - 208.0
    - 211.0
    - 208.0
    - 214.0
    - 213.0
    - 215.0
    - 214.0
    - 216.0
    - 213.0
    - 211.0
    - 209.0
    - 209.0
    - 213.0
    - 210.0
    - 210.0
    - 215.0
    - 214.0
    - 218.0
    - 213.0
    - 214.0
    - 209.0
    - 211.0
    - 210.0
    - 209.0
    - 208.0
    - 209.0
    - 213.0
    - 211.0
    - 211.0
    - 208.0
    - 210.0
    - 213.0
    - 210.0
    - 214.0
    - 210.0
    - 212.0
    F01:
    - 36.0
    - 39.0
    - 38.0
    - 33.0
    - 84.0
    - 84.0
    - 84.0
    - 87.0
    - 74.0
    - 78.0
    - 74.0
    - 73.0
    - 71.0
    - 72.0
    - 65.0
    - 70.0
    - 67.0
    - 73.0
    - 66.0
    - 70.0
    - 70.0
    - 62.0
    - 63.0
    - 65.0
    - 55.0
    - 58.0
    - 63.0
    - 57.0
    - 52.0
    - 49.0
    - 59.0
    - 49.0
    - 50.0
    - 50.0
    - 50.0
    - 52.0
    - 47.0
    - 49.0
    - 50.0
    - 47.0
    - 40.0
    - 41.0
    - 37.0
    - 36.0
    - 35.0
    - 36.0
    - 42.0
    - 38.0
    - 38.0
    - 43.0
    - 35.0
    - 35.0
    - 37.0
    - 34.0
    - 39.0
    - 38.0
    - 32.0
    - 32.0
    - 39.0
    - 38.0
    - 39.0
    - 32.0
    - 34.0
    - 33.0
    - 31.0
    - 36.0
    - 30.0
    - 35.0
    F02:
    - 24.0
    - 28.0
    - 27.0
    - 29.0
    - 120.0
    - 122.0
    - 123.0
    - 125.0
    - 156.0
    - 162.0
    - 160.0
    - 161.0
    - 183.0
    - 182.0
    - 180.0
    - 189.0
    - 190.0
    - 196.0
    - 196.0
    - 200.0
    - 200.0
    - 194.0
    - 194.0
    - 199.0
    - 196.0
    - 199.0
    - 201.0
    - 199.0
    - 196.0
    - 195.0
    - 200.0
    - 193.0
    - 198.0
    - 199.0
    - 200.0
    - 199.0
    - 201.0
    - 199.0
    - 204.0
    - 202.0
    - 204.0
    - 205.0
    - 202.0
    - 200.0
    - 199.0
    - 201.0
    - 206.0
    - 202.0
    - 205.0
    - 208.0
    - 203.0
    - 202.0
    - 205.0
    - 203.0
    - 206.0
    - 205.0
    - 196.0
    - 197.0
    - 201.0
    - 201.0
    - 195.0
    - 190.0
    - 192.0
    - 189.0
    - 173.0
    - 178.0
    - 173.0
    - 176.0
    F03:
    - 21.0
    - 25.0
    - 21.0
    - 19.0
    - 61.0
    - 61.0
    - 61.0
    - 62.0
    - 47.0
    - 50.0
    - 50.0
    - 47.0
    - 44.0
    - 42.0
    - 36.0
    - 44.0
    - 38.0
    - 43.0
    - 39.0
    - 41.0
    - 40.0
    - 33.0
    - 35.0
    - 37.0
    - 26.0
    - 28.0
    - 31.0
    - 28.0
    - 21.0
    - 20.0
    - 27.0
    - 19.0
    - 20.0
    - 19.0
    - 19.0
    - 23.0
    - 19.0
    - 22.0
    - 22.0
    - 21.0
    - 17.0
    - 19.0
    - 15.0
    - 16.0
    - 14.0
    - 15.0
    - 19.0
    - 16.0
    - 17.0
    - 20.0
    - 14.0
    - 16.0
    - 15.0
    - 13.0
    - 17.0
    - 16.0
    - 11.0
    - 12.0
    - 18.0
    - 16.0
    - 16.0
    - 12.0
    - 15.0
    - 15.0
    - 11.0
    - 16.0
    - 12.0
    - 17.0
    F04:
    - 18.0
    - 19.0
    - 17.0
    - 15.0
    - 45.0
    - 44.0
    - 46.0
    - 46.0
    - 36.0
    - 41.0
    - 40.0
    - 37.0
    - 37.0
    - 36.0
    - 29.0
    - 38.0
    - 32.0
    - 37.0
    - 34.0
    - 36.0
    - 34.0
    - 30.0
    - 30.0
    - 33.0
    - 25.0
    - 27.0
    - 29.0
    - 26.0
    - 23.0
    - 19.0
    - 27.0
    - 20.0
    - 19.0
    - 19.0
    - 18.0
    - 24.0
    - 18.0
    - 22.0
    - 23.0
    - 21.0
    - 15.0
    - 16.0
    - 14.0
    - 14.0
    - 12.0
    - 13.0
    - 17.0
    - 16.0
    - 14.0
    - 18.0
    - 13.0
    - 13.0
    - 13.0
    - 12.0
    - 16.0
    - 14.0
    - 11.0
    - 11.0
    - 17.0
    - 15.0
    - 18.0
    - 11.0
    - 13.0
    - 12.0
    - 11.0
    - 15.0
    - 11.0
    - 15.0
    F05:
    - 26.0
    - 29.0
    - 28.0
    - 27.0
    - 132.0
    - 137.0
    - 138.0
    - 141.0
    - 178.0
    - 181.0
    - 182.0
    - 183.0
    - 214.0
    - 215.0
    - 211.0
    - 214.0
    - 223.0
    - 226.0
    - 222.0
    - 226.0
    - 237.0
    - 230.0
    - 234.0
    - 234.0
    - 237.0
    - 240.0
    - 242.0
    - 239.0
    - 239.0
    - 239.0
    - 241.0
    - 237.0
    - 241.0
    - 240.0
    - 240.0
    - 242.0
    - 238.0
    - 240.0
    - 240.0
    - 240.0
    - 236.0
    - 238.0
    - 236.0
    - 237.0
    - 237.0
    - 238.0
    - 239.0
    - 238.0
    - 239.0
    - 242.0
    - 237.0
    - 237.0
    - 238.0
    - 237.0
    - 240.0
    - 238.0
    - 237.0
    - 237.0
    - 241.0
    - 238.0
    - 239.0
    - 236.0
    - 237.0
    - 240.0
    - 235.0
    - 238.0
    - 235.0
    - 238.0
    F06:
    - 23.0
    - 25.0
    - 27.0
    - 26.0
    - 120.0
    - 120.0
    - 123.0
    - 125.0
    - 165.0
    - 170.0
    - 171.0
    - 169.0
    - 176.0
    - 176.0
    - 173.0
    - 180.0
    - 178.0
    - 180.0
    - 179.0
    - 180.0
    - 182.0
    - 177.0
    - 177.0
    - 178.0
    - 161.0
    - 163.0
    - 164.0
    - 161.0
    - 149.0
    - 146.0
    - 151.0
    - 146.0
    - 138.0
    - 137.0
    - 137.0
    - 141.0
    - 126.0
    - 130.0
    - 130.0
    - 130.0
    - 108.0
    - 109.0
    - 106.0
    - 105.0
    - 104.0
    - 101.0
    - 103.0
    - 105.0
    - 97.0
    - 102.0
    - 94.0
    - 95.0
    - 86.0
    - 86.0
    - 86.0
    - 86.0
    - 73.0
    - 73.0
    - 79.0
    - 77.0
    - 73.0
    - 66.0
    - 66.0
    - 68.0
    - 58.0
    - 61.0
    - 58.0
    - 63.0
    F07:
    - 14.0
    - 16.0
    - 12.0
    - 11.0
    - 30.0
    - 30.0
    - 30.0
    - 30.0
    - 35.0
    - 38.0
    - 38.0
    - 36.0
    - 55.0
    - 53.0
    - 53.0
    - 56.0
    - 67.0
    - 67.0
    - 66.0
    - 65.0
    - 87.0
    - 83.0
    - 86.0
    - 86.0
    - 135.0
    - 139.0
    - 139.0
    - 135.0
    - 162.0
    - 160.0
    - 162.0
    - 161.0
    - 185.0
    - 184.0
    - 184.0
    - 188.0
    - 200.0
    - 201.0
    - 205.0
    - 203.0
    - 211.0
    - 210.0
    - 209.0
    - 211.0
    - 212.0
    - 215.0
    - 212.0
    - 215.0
    - 216.0
    - 215.0
    - 212.0
    - 214.0
    - 210.0
    - 209.0
    - 208.0
    - 208.0
    - 202.0
    - 202.0
    - 205.0
    - 203.0
    - 197.0
    - 195.0
    - 196.0
    - 197.0
    - 180.0
    - 184.0
    - 180.0
    - 184.0
    F08:
    - 22.0
    - 24.0
    - 23.0
    - 20.0
    - 117.0
    - 121.0
    - 123.0
    - 126.0
    - 158.0
    - 164.0
    - 165.0
    - 166.0
    - 193.0
    - 195.0
    - 191.0
    - 198.0
    - 208.0
    - 210.0
    - 206.0
    - 210.0
    - 224.0
    - 218.0
    - 218.0
    - 218.0
    - 229.0
    - 227.0
    - 226.0
    - 220.0
    - 230.0
    - 226.0
    - 230.0
    - 224.0
    - 234.0
    - 234.0
    - 233.0
    - 234.0
    - 237.0
    - 237.0
    - 237.0
    - 237.0
    - 237.0
    - 238.0
    - 236.0
    - 237.0
    - 236.0
    - 237.0
    - 235.0
    - 237.0
    - 240.0
    - 239.0
    - 237.0
    - 235.0
    - 237.0
    - 236.0
    - 236.0
    - 236.0
    - 233.0
    - 232.0
    - 234.0
    - 232.0
    - 231.0
    - 229.0
    - 230.0
    - 230.0
    - 226.0
    - 226.0
    - 226.0
    - 226.0
    F09:
    - 21.0
    - 25.0
    - 22.0
    - 20.0
    - 52.0
    - 53.0
    - 52.0
    - 57.0
    - 41.0
    - 44.0
    - 45.0
    - 44.0
    - 37.0
    - 41.0
    - 36.0
    - 41.0
    - 36.0
    - 40.0
    - 36.0
    - 41.0
    - 40.0
    - 34.0
    - 34.0
    - 36.0
    - 30.0
    - 30.0
    - 31.0
    - 26.0
    - 26.0
    - 22.0
    - 28.0
    - 20.0
    - 25.0
    - 22.0
    - 24.0
    - 27.0
    - 21.0
    - 23.0
    - 26.0
    - 24.0
    - 21.0
    - 22.0
    - 19.0
    - 18.0
    - 17.0
    - 20.0
    - 20.0
    - 20.0
    - 21.0
    - 23.0
    - 18.0
    - 20.0
    - 19.0
    - 18.0
    - 19.0
    - 19.0
    - 16.0
    - 16.0
    - 21.0
    - 19.0
    - 21.0
    - 17.0
    - 18.0
    - 19.0
    - 17.0
    - 18.0
    - 16.0
    - 17.0
    F10:
    - 23.0
    - 24.0
    - 22.0
    - 20.0
    - 39.0
    - 39.0
    - 39.0
    - 41.0
    - 34.0
    - 36.0
    - 39.0
    - 34.0
    - 34.0
    - 34.0
    - 29.0
    - 34.0
    - 32.0
    - 32.0
    - 32.0
    - 33.0
    - 36.0
    - 28.0
    - 30.0
    - 31.0
    - 28.0
    - 30.0
    - 30.0
    - 24.0
    - 25.0
    - 22.0
    - 28.0
    - 23.0
    - 24.0
    - 23.0
    - 23.0
    - 27.0
    - 23.0
    - 24.0
    - 26.0
    - 25.0
    - 23.0
    - 23.0
    - 20.0
    - 21.0
    - 19.0
    - 20.0
    - 21.0
    - 23.0
    - 23.0
    - 26.0
    - 21.0
    - 20.0
    - 20.0
    - 19.0
    - 21.0
    - 19.0
    - 18.0
    - 18.0
    - 23.0
    - 19.0
    - 22.0
    - 19.0
    - 19.0
    - 19.0
    - 19.0
    - 20.0
    - 17.0
    - 21.0
    F11:
    - 26.0
    - 26.0
    - 24.0
    - 21.0
    - 54.0
    - 54.0
    - 55.0
    - 58.0
    - 48.0
    - 50.0
    - 52.0
    - 48.0
    - 45.0
    - 46.0
    - 43.0
    - 47.0
    - 47.0
    - 47.0
    - 46.0
    - 47.0
    - 49.0
    - 43.0
    - 42.0
    - 45.0
    - 37.0
    - 38.0
    - 37.0
    - 34.0
    - 32.0
    - 28.0
    - 36.0
    - 28.0
    - 32.0
    - 29.0
    - 30.0
    - 33.0
    - 28.0
    - 27.0
    - 30.0
    - 31.0
    - 26.0
    - 27.0
    - 23.0
    - 25.0
    - 22.0
    - 25.0
    - 26.0
    - 26.0
    - 25.0
    - 27.0
    - 24.0
    - 24.0
    - 24.0
    - 23.0
    - 24.0
    - 22.0
    - 20.0
    - 20.0
    - 25.0
    - 23.0
    - 24.0
    - 22.0
    - 23.0
    - 23.0
    - 23.0
    - 22.0
    - 21.0
    - 23.0
    F12:
    - 38.0
    - 41.0
    - 39.0
    - 35.0
    - 132.0
    - 134.0
    - 139.0
    - 143.0
    - 176.0
    - 182.0
    - 181.0
    - 182.0
    - 195.0
    - 200.0
    - 196.0
    - 203.0
    - 208.0
    - 210.0
    - 209.0
    - 210.0
    - 219.0
    - 217.0
    - 219.0
    - 218.0
    - 228.0
    - 229.0
    - 230.0
    - 229.0
    - 232.0
    - 230.0
    - 236.0
    - 230.0
    - 237.0
    - 237.0
    - 236.0
    - 240.0
    - 237.0
    - 236.0
    - 240.0
    - 239.0
    - 234.0
    - 235.0
    - 233.0
    - 232.0
    - 234.0
    - 235.0
    - 234.0
    - 237.0
    - 234.0
    - 237.0
    - 235.0
    - 232.0
    - 231.0
    - 232.0
    - 231.0
    - 233.0
    - 227.0
    - 227.0
    - 234.0
    - 232.0
    - 232.0
    - 228.0
    - 230.0
    - 230.0
    - 228.0
    - 231.0
    - 229.0
    - 230.0
    G01:
    - 71.0
    - 62.0
    - 37.0
    - 35.0
    - 97.0
    - 98.0
    - 100.0
    - 102.0
    - 104.0
    - 110.0
    - 108.0
    - 108.0
    - 113.0
    - 113.0
    - 108.0
    - 115.0
    - 117.0
    - 124.0
    - 119.0
    - 125.0
    - 133.0
    - 127.0
    - 126.0
    - 131.0
    - 150.0
    - 152.0
    - 156.0
    - 154.0
    - 165.0
    - 162.0
    - 170.0
    - 162.0
    - 173.0
    - 176.0
    - 175.0
    - 179.0
    - 182.0
    - 181.0
    - 185.0
    - 184.0
    - 188.0
    - 191.0
    - 185.0
    - 186.0
    - 189.0
    - 188.0
    - 195.0
    - 191.0
    - 195.0
    - 201.0
    - 195.0
    - 195.0
    - 200.0
    - 198.0
    - 202.0
    - 203.0
    - 197.0
    - 199.0
    - 204.0
    - 201.0
    - 204.0
    - 198.0
    - 199.0
    - 199.0
    - 197.0
    - 200.0
    - 195.0
    - 199.0
    G02:
    - 22.0
    - 25.0
    - 23.0
    - 21.0
    - 48.0
    - 47.0
    - 49.0
    - 51.0
    - 40.0
    - 43.0
    - 41.0
    - 40.0
    - 38.0
    - 39.0
    - 33.0
    - 39.0
    - 35.0
    - 37.0
    - 36.0
    - 38.0
    - 39.0
    - 31.0
    - 33.0
    - 34.0
    - 28.0
    - 33.0
    - 32.0
    - 29.0
    - 25.0
    - 23.0
    - 29.0
    - 23.0
    - 25.0
    - 24.0
    - 23.0
    - 28.0
    - 23.0
    - 24.0
    - 26.0
    - 25.0
    - 20.0
    - 23.0
    - 17.0
    - 19.0
    - 17.0
    - 17.0
    - 21.0
    - 21.0
    - 22.0
    - 21.0
    - 16.0
    - 20.0
    - 21.0
    - 19.0
    - 20.0
    - 20.0
    - 17.0
    - 16.0
    - 20.0
    - 18.0
    - 21.0
    - 15.0
    - 18.0
    - 17.0
    - 16.0
    - 19.0
    - 15.0
    - 19.0
    G03:
    - 23.0
    - 28.0
    - 24.0
    - 22.0
    - 109.0
    - 113.0
    - 117.0
    - 120.0
    - 191.0
    - 198.0
    - 197.0
    - 199.0
    - 222.0
    - 223.0
    - 221.0
    - 227.0
    - 232.0
    - 235.0
    - 235.0
    - 236.0
    - 246.0
    - 243.0
    - 243.0
    - 245.0
    - 247.0
    - 247.0
    - 248.0
    - 247.0
    - 249.0
    - 248.0
    - 251.0
    - 247.0
    - 249.0
    - 249.0
    - 248.0
    - 252.0
    - 246.0
    - 249.0
    - 250.0
    - 248.0
    - 246.0
    - 246.0
    - 243.0
    - 244.0
    - 245.0
    - 245.0
    - 246.0
    - 246.0
    - 245.0
    - 248.0
    - 243.0
    - 245.0
    - 243.0
    - 243.0
    - 245.0
    - 244.0
    - 241.0
    - 241.0
    - 244.0
    - 242.0
    - 245.0
    - 241.0
    - 242.0
    - 244.0
    - 239.0
    - 241.0
    - 238.0
    - 240.0
    G04:
    - 21.0
    - 23.0
    - 21.0
    - 18.0
    - 56.0
    - 57.0
    - 56.0
    - 56.0
    - 48.0
    - 51.0
    - 49.0
    - 47.0
    - 45.0
    - 44.0
    - 41.0
    - 48.0
    - 45.0
    - 47.0
    - 45.0
    - 45.0
    - 45.0
    - 39.0
    - 40.0
    - 43.0
    - 37.0
    - 40.0
    - 39.0
    - 38.0
    - 31.0
    - 29.0
    - 35.0
    - 31.0
    - 29.0
    - 26.0
    - 27.0
    - 31.0
    - 24.0
    - 31.0
    - 28.0
    - 28.0
    - 20.0
    - 21.0
    - 16.0
    - 20.0
    - 20.0
    - 19.0
    - 18.0
    - 24.0
    - 20.0
    - 23.0
    - 18.0
    - 21.0
    - 18.0
    - 19.0
    - 19.0
    - 18.0
    - 16.0
    - 18.0
    - 21.0
    - 17.0
    - 19.0
    - 16.0
    - 19.0
    - 21.0
    - 18.0
    - 21.0
    - 18.0
    - 22.0
    G05:
    - 28.0
    - 28.0
    - 28.0
    - 24.0
    - 98.0
    - 99.0
    - 100.0
    - 103.0
    - 144.0
    - 147.0
    - 143.0
    - 145.0
    - 176.0
    - 173.0
    - 166.0
    - 172.0
    - 179.0
    - 184.0
    - 177.0
    - 181.0
    - 198.0
    - 188.0
    - 187.0
    - 189.0
    - 208.0
    - 207.0
    - 210.0
    - 206.0
    - 217.0
    - 212.0
    - 217.0
    - 211.0
    - 225.0
    - 222.0
    - 223.0
    - 227.0
    - 228.0
    - 229.0
    - 229.0
    - 230.0
    - 231.0
    - 232.0
    - 229.0
    - 229.0
    - 230.0
    - 231.0
    - 232.0
    - 232.0
    - 235.0
    - 238.0
    - 232.0
    - 233.0
    - 234.0
    - 233.0
    - 235.0
    - 234.0
    - 231.0
    - 232.0
    - 236.0
    - 233.0
    - 235.0
    - 231.0
    - 232.0
    - 233.0
    - 228.0
    - 233.0
    - 229.0
    - 230.0
    G06:
    - 23.0
    - 26.0
    - 24.0
    - 20.0
    - 96.0
    - 95.0
    - 96.0
    - 99.0
    - 128.0
    - 129.0
    - 129.0
    - 128.0
    - 151.0
    - 151.0
    - 145.0
    - 150.0
    - 159.0
    - 160.0
    - 159.0
    - 160.0
    - 178.0
    - 170.0
    - 172.0
    - 171.0
    - 190.0
    - 191.0
    - 192.0
    - 189.0
    - 199.0
    - 198.0
    - 203.0
    - 197.0
    - 211.0
    - 211.0
    - 211.0
    - 216.0
    - 222.0
    - 224.0
    - 224.0
    - 223.0
    - 230.0
    - 229.0
    - 226.0
    - 225.0
    - 231.0
    - 230.0
    - 229.0
    - 230.0
    - 235.0
    - 238.0
    - 234.0
    - 233.0
    - 236.0
    - 235.0
    - 235.0
    - 235.0
    - 236.0
    - 236.0
    - 240.0
    - 238.0
    - 238.0
    - 233.0
    - 237.0
    - 238.0
    - 233.0
    - 241.0
    - 234.0
    - 237.0
    G07:
    - 17.0
    - 19.0
    - 17.0
    - 16.0
    - 97.0
    - 96.0
    - 99.0
    - 99.0
    - 91.0
    - 96.0
    - 95.0
    - 90.0
    - 88.0
    - 85.0
    - 78.0
    - 86.0
    - 79.0
    - 83.0
    - 80.0
    - 80.0
    - 80.0
    - 72.0
    - 75.0
    - 75.0
    - 56.0
    - 58.0
    - 59.0
    - 56.0
    - 45.0
    - 42.0
    - 49.0
    - 43.0
    - 38.0
    - 36.0
    - 38.0
    - 40.0
    - 32.0
    - 34.0
    - 35.0
    - 33.0
    - 24.0
    - 24.0
    - 23.0
    - 23.0
    - 21.0
    - 23.0
    - 24.0
    - 24.0
    - 23.0
    - 25.0
    - 20.0
    - 21.0
    - 20.0
    - 20.0
    - 21.0
    - 20.0
    - 17.0
    - 18.0
    - 22.0
    - 19.0
    - 22.0
    - 19.0
    - 18.0
    - 19.0
    - 17.0
    - 18.0
    - 16.0
    - 18.0
    G08:
    - 19.0
    - 22.0
    - 21.0
    - 20.0
    - 71.0
    - 72.0
    - 71.0
    - 71.0
    - 51.0
    - 55.0
    - 54.0
    - 52.0
    - 49.0
    - 49.0
    - 44.0
    - 49.0
    - 47.0
    - 51.0
    - 49.0
    - 47.0
    - 48.0
    - 41.0
    - 44.0
    - 44.0
    - 36.0
    - 37.0
    - 39.0
    - 34.0
    - 30.0
    - 29.0
    - 34.0
    - 27.0
    - 29.0
    - 26.0
    - 27.0
    - 31.0
    - 25.0
    - 28.0
    - 28.0
    - 28.0
    - 24.0
    - 22.0
    - 21.0
    - 21.0
    - 19.0
    - 21.0
    - 21.0
    - 22.0
    - 23.0
    - 24.0
    - 20.0
    - 22.0
    - 20.0
    - 20.0
    - 20.0
    - 20.0
    - 17.0
    - 18.0
    - 20.0
    - 19.0
    - 21.0
    - 17.0
    - 18.0
    - 18.0
    - 16.0
    - 18.0
    - 18.0
    - 21.0
    G09:
    - 20.0
    - 22.0
    - 21.0
    - 19.0
    - 98.0
    - 100.0
    - 98.0
    - 101.0
    - 87.0
    - 90.0
    - 90.0
    - 87.0
    - 81.0
    - 84.0
    - 79.0
    - 84.0
    - 80.0
    - 82.0
    - 77.0
    - 81.0
    - 81.0
    - 73.0
    - 76.0
    - 76.0
    - 68.0
    - 69.0
    - 70.0
    - 64.0
    - 66.0
    - 61.0
    - 67.0
    - 61.0
    - 61.0
    - 58.0
    - 59.0
    - 61.0
    - 53.0
    - 56.0
    - 55.0
    - 55.0
    - 45.0
    - 43.0
    - 42.0
    - 44.0
    - 39.0
    - 41.0
    - 41.0
    - 42.0
    - 40.0
    - 41.0
    - 36.0
    - 39.0
    - 30.0
    - 30.0
    - 32.0
    - 31.0
    - 25.0
    - 26.0
    - 30.0
    - 26.0
    - 28.0
    - 26.0
    - 25.0
    - 25.0
    - 24.0
    - 24.0
    - 24.0
    - 26.0
    G10:
    - 26.0
    - 31.0
    - 30.0
    - 26.0
    - 69.0
    - 69.0
    - 71.0
    - 72.0
    - 83.0
    - 86.0
    - 87.0
    - 85.0
    - 96.0
    - 98.0
    - 94.0
    - 101.0
    - 104.0
    - 105.0
    - 105.0
    - 107.0
    - 118.0
    - 112.0
    - 116.0
    - 117.0
    - 133.0
    - 134.0
    - 135.0
    - 131.0
    - 142.0
    - 139.0
    - 144.0
    - 138.0
    - 151.0
    - 149.0
    - 148.0
    - 153.0
    - 156.0
    - 156.0
    - 160.0
    - 160.0
    - 165.0
    - 166.0
    - 164.0
    - 165.0
    - 167.0
    - 170.0
    - 171.0
    - 173.0
    - 176.0
    - 180.0
    - 177.0
    - 176.0
    - 177.0
    - 179.0
    - 180.0
    - 180.0
    - 180.0
    - 180.0
    - 186.0
    - 183.0
    - 187.0
    - 182.0
    - 183.0
    - 183.0
    - 182.0
    - 187.0
    - 182.0
    - 185.0
    G11:
    - 31.0
    - 34.0
    - 31.0
    - 28.0
    - 61.0
    - 59.0
    - 61.0
    - 65.0
    - 57.0
    - 57.0
    - 59.0
    - 55.0
    - 54.0
    - 54.0
    - 51.0
    - 55.0
    - 57.0
    - 56.0
    - 54.0
    - 56.0
    - 60.0
    - 52.0
    - 55.0
    - 56.0
    - 50.0
    - 53.0
    - 52.0
    - 47.0
    - 48.0
    - 48.0
    - 48.0
    - 44.0
    - 47.0
    - 43.0
    - 45.0
    - 46.0
    - 41.0
    - 43.0
    - 44.0
    - 44.0
    - 40.0
    - 39.0
    - 37.0
    - 38.0
    - 35.0
    - 38.0
    - 38.0
    - 39.0
    - 40.0
    - 38.0
    - 35.0
    - 37.0
    - 36.0
    - 35.0
    - 35.0
    - 34.0
    - 32.0
    - 33.0
    - 37.0
    - 33.0
    - 34.0
    - 33.0
    - 34.0
    - 33.0
    - 32.0
    - 33.0
    - 31.0
    - 34.0
    G12:
    - 43.0
    - 45.0
    - 43.0
    - 43.0
    - 153.0
    - 155.0
    - 160.0
    - 164.0
    - 209.0
    - 215.0
    - 217.0
    - 215.0
    - 233.0
    - 235.0
    - 232.0
    - 236.0
    - 244.0
    - 245.0
    - 244.0
    - 245.0
    - 252.0
    - 249.0
    - 248.0
    - 248.0
    - 254.0
    - 254.0
    - 255.0
    - 253.0
    - 255.0
    - 254.0
    - 257.0
    - 252.0
    - 257.0
    - 255.0
    - 256.0
    - 259.0
    - 256.0
    - 254.0
    - 257.0
    - 258.0
    - 257.0
    - 255.0
    - 253.0
    - 254.0
    - 255.0
    - 255.0
    - 256.0
    - 255.0
    - 256.0
    - 258.0
    - 254.0
    - 257.0
    - 256.0
    - 257.0
    - 255.0
    - 255.0
    - 255.0
    - 252.0
    - 258.0
    - 254.0
    - 255.0
    - 254.0
    - 254.0
    - 255.0
    - 251.0
    - 252.0
    - 251.0
    - 252.0
    H01:
    - 39.0
    - 44.0
    - 41.0
    - 42.0
    - 81.0
    - 84.0
    - 82.0
    - 85.0
    - 72.0
    - 77.0
    - 73.0
    - 74.0
    - 74.0
    - 75.0
    - 72.0
    - 75.0
    - 74.0
    - 80.0
    - 73.0
    - 78.0
    - 80.0
    - 70.0
    - 72.0
    - 75.0
    - 73.0
    - 74.0
    - 76.0
    - 71.0
    - 70.0
    - 68.0
    - 74.0
    - 68.0
    - 71.0
    - 70.0
    - 70.0
    - 71.0
    - 69.0
    - 71.0
    - 70.0
    - 70.0
    - 65.0
    - 65.0
    - 61.0
    - 62.0
    - 61.0
    - 60.0
    - 66.0
    - 63.0
    - 62.0
    - 66.0
    - 59.0
    - 61.0
    - 60.0
    - 57.0
    - 62.0
    - 61.0
    - 54.0
    - 55.0
    - 60.0
    - 56.0
    - 59.0
    - 54.0
    - 55.0
    - 56.0
    - 48.0
    - 53.0
    - 52.0
    - 56.0
    H02:
    - 36.0
    - 39.0
    - 35.0
    - 33.0
    - 45.0
    - 47.0
    - 46.0
    - 49.0
    - 41.0
    - 45.0
    - 44.0
    - 42.0
    - 44.0
    - 44.0
    - 40.0
    - 43.0
    - 43.0
    - 46.0
    - 42.0
    - 46.0
    - 47.0
    - 39.0
    - 41.0
    - 45.0
    - 41.0
    - 42.0
    - 42.0
    - 41.0
    - 39.0
    - 37.0
    - 42.0
    - 36.0
    - 39.0
    - 39.0
    - 39.0
    - 42.0
    - 38.0
    - 39.0
    - 40.0
    - 40.0
    - 37.0
    - 38.0
    - 35.0
    - 35.0
    - 32.0
    - 34.0
    - 37.0
    - 35.0
    - 37.0
    - 37.0
    - 33.0
    - 33.0
    - 34.0
    - 33.0
    - 35.0
    - 35.0
    - 31.0
    - 31.0
    - 35.0
    - 33.0
    - 36.0
    - 32.0
    - 33.0
    - 33.0
    - 31.0
    - 34.0
    - 31.0
    - 34.0
    H03:
    - 32.0
    - 33.0
    - 32.0
    - 31.0
    - 43.0
    - 45.0
    - 45.0
    - 47.0
    - 40.0
    - 43.0
    - 42.0
    - 41.0
    - 41.0
    - 44.0
    - 38.0
    - 44.0
    - 43.0
    - 44.0
    - 41.0
    - 44.0
    - 48.0
    - 38.0
    - 40.0
    - 42.0
    - 39.0
    - 41.0
    - 41.0
    - 37.0
    - 37.0
    - 35.0
    - 40.0
    - 33.0
    - 36.0
    - 36.0
    - 36.0
    - 38.0
    - 34.0
    - 36.0
    - 35.0
    - 35.0
    - 32.0
    - 34.0
    - 31.0
    - 31.0
    - 29.0
    - 30.0
    - 35.0
    - 32.0
    - 32.0
    - 32.0
    - 29.0
    - 30.0
    - 30.0
    - 30.0
    - 31.0
    - 31.0
    - 27.0
    - 28.0
    - 31.0
    - 28.0
    - 31.0
    - 28.0
    - 29.0
    - 29.0
    - 28.0
    - 29.0
    - 27.0
    - 29.0
    H04:
    - 30.0
    - 31.0
    - 28.0
    - 26.0
    - 40.0
    - 41.0
    - 41.0
    - 44.0
    - 35.0
    - 39.0
    - 40.0
    - 37.0
    - 37.0
    - 38.0
    - 34.0
    - 40.0
    - 36.0
    - 40.0
    - 37.0
    - 39.0
    - 43.0
    - 34.0
    - 37.0
    - 38.0
    - 36.0
    - 37.0
    - 39.0
    - 34.0
    - 35.0
    - 32.0
    - 38.0
    - 31.0
    - 34.0
    - 34.0
    - 33.0
    - 37.0
    - 34.0
    - 37.0
    - 37.0
    - 36.0
    - 34.0
    - 33.0
    - 29.0
    - 30.0
    - 32.0
    - 31.0
    - 33.0
    - 33.0
    - 34.0
    - 35.0
    - 30.0
    - 31.0
    - 32.0
    - 30.0
    - 32.0
    - 31.0
    - 28.0
    - 29.0
    - 33.0
    - 29.0
    - 32.0
    - 29.0
    - 30.0
    - 31.0
    - 28.0
    - 30.0
    - 29.0
    - 31.0
    H05:
    - 30.0
    - 30.0
    - 29.0
    - 29.0
    - 70.0
    - 72.0
    - 72.0
    - 74.0
    - 57.0
    - 62.0
    - 63.0
    - 59.0
    - 56.0
    - 59.0
    - 54.0
    - 58.0
    - 53.0
    - 59.0
    - 52.0
    - 60.0
    - 56.0
    - 48.0
    - 48.0
    - 50.0
    - 37.0
    - 39.0
    - 42.0
    - 37.0
    - 34.0
    - 32.0
    - 36.0
    - 29.0
    - 33.0
    - 31.0
    - 33.0
    - 34.0
    - 28.0
    - 30.0
    - 31.0
    - 31.0
    - 26.0
    - 26.0
    - 25.0
    - 26.0
    - 23.0
    - 25.0
    - 29.0
    - 26.0
    - 24.0
    - 28.0
    - 23.0
    - 24.0
    - 26.0
    - 23.0
    - 27.0
    - 26.0
    - 21.0
    - 21.0
    - 26.0
    - 25.0
    - 26.0
    - 22.0
    - 23.0
    - 24.0
    - 22.0
    - 22.0
    - 21.0
    - 25.0
    H06:
    - 43.0
    - 45.0
    - 43.0
    - 41.0
    - 42.0
    - 41.0
    - 41.0
    - 44.0
    - 34.0
    - 34.0
    - 39.0
    - 34.0
    - 35.0
    - 34.0
    - 30.0
    - 34.0
    - 33.0
    - 37.0
    - 34.0
    - 37.0
    - 37.0
    - 29.0
    - 30.0
    - 33.0
    - 32.0
    - 33.0
    - 33.0
    - 29.0
    - 30.0
    - 30.0
    - 33.0
    - 29.0
    - 32.0
    - 30.0
    - 30.0
    - 31.0
    - 29.0
    - 30.0
    - 31.0
    - 32.0
    - 27.0
    - 26.0
    - 24.0
    - 26.0
    - 23.0
    - 27.0
    - 27.0
    - 27.0
    - 25.0
    - 28.0
    - 24.0
    - 25.0
    - 25.0
    - 25.0
    - 24.0
    - 24.0
    - 22.0
    - 22.0
    - 26.0
    - 22.0
    - 24.0
    - 23.0
    - 24.0
    - 24.0
    - 22.0
    - 23.0
    - 23.0
    - 25.0
    H07:
    - 28.0
    - 31.0
    - 27.0
    - 24.0
    - 53.0
    - 52.0
    - 52.0
    - 55.0
    - 42.0
    - 45.0
    - 44.0
    - 43.0
    - 39.0
    - 44.0
    - 40.0
    - 42.0
    - 43.0
    - 44.0
    - 39.0
    - 46.0
    - 44.0
    - 36.0
    - 37.0
    - 40.0
    - 33.0
    - 37.0
    - 36.0
    - 32.0
    - 34.0
    - 32.0
    - 36.0
    - 30.0
    - 35.0
    - 33.0
    - 36.0
    - 37.0
    - 32.0
    - 32.0
    - 34.0
    - 34.0
    - 32.0
    - 31.0
    - 30.0
    - 30.0
    - 28.0
    - 30.0
    - 33.0
    - 31.0
    - 33.0
    - 34.0
    - 30.0
    - 29.0
    - 30.0
    - 30.0
    - 32.0
    - 30.0
    - 29.0
    - 29.0
    - 33.0
    - 31.0
    - 34.0
    - 31.0
    - 31.0
    - 31.0
    - 31.0
    - 32.0
    - 31.0
    - 36.0
    H08:
    - 40.0
    - 41.0
    - 40.0
    - 36.0
    - 148.0
    - 149.0
    - 150.0
    - 152.0
    - 162.0
    - 166.0
    - 166.0
    - 164.0
    - 178.0
    - 180.0
    - 176.0
    - 182.0
    - 182.0
    - 185.0
    - 182.0
    - 184.0
    - 194.0
    - 189.0
    - 190.0
    - 191.0
    - 211.0
    - 210.0
    - 214.0
    - 211.0
    - 221.0
    - 217.0
    - 224.0
    - 215.0
    - 227.0
    - 227.0
    - 225.0
    - 232.0
    - 237.0
    - 233.0
    - 241.0
    - 239.0
    - 246.0
    - 246.0
    - 243.0
    - 241.0
    - 245.0
    - 245.0
    - 249.0
    - 248.0
    - 252.0
    - 258.0
    - 253.0
    - 249.0
    - 254.0
    - 254.0
    - 256.0
    - 258.0
    - 257.0
    - 256.0
    - 264.0
    - 261.0
    - 265.0
    - 261.0
    - 262.0
    - 260.0
    - 261.0
    - 265.0
    - 259.0
    - 262.0
    H09:
    - 36.0
    - 39.0
    - 35.0
    - 34.0
    - 94.0
    - 96.0
    - 95.0
    - 99.0
    - 76.0
    - 80.0
    - 80.0
    - 79.0
    - 72.0
    - 76.0
    - 69.0
    - 77.0
    - 72.0
    - 76.0
    - 70.0
    - 74.0
    - 75.0
    - 65.0
    - 66.0
    - 69.0
    - 57.0
    - 57.0
    - 59.0
    - 54.0
    - 50.0
    - 46.0
    - 51.0
    - 44.0
    - 47.0
    - 45.0
    - 46.0
    - 48.0
    - 39.0
    - 39.0
    - 42.0
    - 42.0
    - 36.0
    - 34.0
    - 34.0
    - 33.0
    - 32.0
    - 33.0
    - 37.0
    - 35.0
    - 34.0
    - 37.0
    - 32.0
    - 31.0
    - 32.0
    - 31.0
    - 33.0
    - 32.0
    - 28.0
    - 29.0
    - 34.0
    - 32.0
    - 33.0
    - 31.0
    - 32.0
    - 30.0
    - 31.0
    - 32.0
    - 30.0
    - 31.0
    H10:
    - 37.0
    - 40.0
    - 35.0
    - 34.0
    - 78.0
    - 77.0
    - 75.0
    - 79.0
    - 63.0
    - 65.0
    - 65.0
    - 62.0
    - 58.0
    - 62.0
    - 57.0
    - 61.0
    - 58.0
    - 62.0
    - 56.0
    - 60.0
    - 60.0
    - 52.0
    - 53.0
    - 55.0
    - 44.0
    - 45.0
    - 47.0
    - 41.0
    - 40.0
    - 36.0
    - 40.0
    - 33.0
    - 37.0
    - 36.0
    - 35.0
    - 40.0
    - 32.0
    - 33.0
    - 36.0
    - 35.0
    - 31.0
    - 31.0
    - 27.0
    - 30.0
    - 26.0
    - 27.0
    - 31.0
    - 30.0
    - 27.0
    - 32.0
    - 29.0
    - 26.0
    - 27.0
    - 26.0
    - 28.0
    - 28.0
    - 24.0
    - 24.0
    - 30.0
    - 27.0
    - 28.0
    - 24.0
    - 25.0
    - 25.0
    - 26.0
    - 27.0
    - 24.0
    - 28.0
    H11:
    - 41.0
    - 41.0
    - 38.0
    - 36.0
    - 73.0
    - 72.0
    - 72.0
    - 75.0
    - 63.0
    - 62.0
    - 63.0
    - 63.0
    - 55.0
    - 59.0
    - 57.0
    - 60.0
    - 58.0
    - 60.0
    - 55.0
    - 61.0
    - 58.0
    - 50.0
    - 53.0
    - 55.0
    - 45.0
    - 46.0
    - 47.0
    - 41.0
    - 42.0
    - 40.0
    - 44.0
    - 36.0
    - 42.0
    - 39.0
    - 42.0
    - 43.0
    - 36.0
    - 33.0
    - 39.0
    - 41.0
    - 36.0
    - 35.0
    - 34.0
    - 34.0
    - 31.0
    - 33.0
    - 37.0
    - 35.0
    - 34.0
    - 36.0
    - 33.0
    - 32.0
    - 35.0
    - 31.0
    - 36.0
    - 33.0
    - 31.0
    - 31.0
    - 35.0
    - 33.0
    - 34.0
    - 31.0
    - 32.0
    - 31.0
    - 33.0
    - 32.0
    - 31.0
    - 33.0
    H12:
    - 45.0
    - 47.0
    - 44.0
    - 45.0
    - 88.0
    - 88.0
    - 87.0
    - 91.0
    - 116.0
    - 112.0
    - 115.0
    - 113.0
    - 118.0
    - 120.0
    - 119.0
    - 123.0
    - 122.0
    - 123.0
    - 123.0
    - 125.0
    - 127.0
    - 121.0
    - 120.0
    - 122.0
    - 110.0
    - 112.0
    - 111.0
    - 108.0
    - 103.0
    - 103.0
    - 106.0
    - 101.0
    - 101.0
    - 97.0
    - 102.0
    - 103.0
    - 93.0
    - 94.0
    - 93.0
    - 95.0
    - 79.0
    - 80.0
    - 77.0
    - 80.0
    - 79.0
    - 80.0
    - 79.0
    - 80.0
    - 74.0
    - 76.0
    - 69.0
    - 73.0
    - 68.0
    - 66.0
    - 68.0
    - 67.0
    - 62.0
    - 62.0
    - 65.0
    - 60.0
    - 59.0
    - 59.0
    - 63.0
    - 62.0
    - 55.0
    - 55.0
    - 55.0
    - 59.0
  aggregated:
    A01:
      mu: 5.9656986
      lambda: -9.4787485
      A: 95.364504
      AUC: 6751.0721448
      mu CI95 low: .na.real
      lambda CI95 low: .na.real
      A CI95 low: .na.real
      AUC CI95 low: .na.real
      mu CI95 high: .na.real
      lambda CI95 high: .na.real
      A CI95 high: .na.real
      AUC CI95 high: .na.real
    A02:
      mu: 6.4605049
      lambda: -7.786415
      A: 213.0290597
      AUC: 16884.2096791
      mu CI95 low: .na.real
      lambda CI95 low: .na.real
      A CI95 low: .na.real
      AUC CI95 low: .na.real
      mu CI95 high: .na.real
      lambda CI95 high: .na.real
      A CI95 high: .na.real
      AUC CI95 high: .na.real
    A03:
      mu: 9.2510855
      lambda: -4.0905758
      A: 156.9725258
      AUC: 11767.7657495
      mu CI95 low: .na.real
      lambda CI95 low: .na.real
      A CI95 low: .na.real
      AUC CI95 low: .na.real
      mu CI95 high: .na.real
      lambda CI95 high: .na.real
      A CI95 high: .na.real
      AUC CI95 high: .na.real
    A04:
      mu: 11.7714713
      lambda: -3.1131244
      A: 241.3563571
      AUC: 18676.6446155
      mu CI95 low: .na.real
      lambda CI95 low: .na.real
      A CI95 low: .na.real
      AUC CI95 low: .na.real
      mu CI95 high: .na.real
      lambda CI95 high: .na.real
      A CI95 high: .na.real
      AUC CI95 high: .na.real
    A05:
      mu: 13.7809779
      lambda: -2.6620651
      A: 200.5480248
      AUC: 16327.9667252
      mu CI95 low: .na.real
      lambda CI95 low: .na.real
      A CI95 low: .na.real
      AUC CI95 low: .na.real
      mu CI95 high: .na.real
      lambda CI95 high: .na.real
      A CI95 high: .na.real
      AUC CI95 high: .na.real
    A06:
      mu: 11.0054547
      lambda: -2.7241473
      A: 215.2794171
      AUC: 17310.5617668
      mu CI95 low: .na.real
      lambda CI95 low: .na.real
      A CI95 low: .na.real
      AUC CI95 low: .na.real
      mu CI95 high: .na.real
      lambda CI95 high: .na.real
      A CI95 high: .na.real
      AUC CI95 high: .na.real
    A07:
      mu: 14.638724
      lambda: -1.9587534
      A: 241.6826017
      AUC: 18557.19348
      mu CI95 low: .na.real
      lambda CI95 low: .na.real
      A CI95 low: .na.real
      AUC CI95 low: .na.real
      mu CI95 high: .na.real
      lambda CI95 high: .na.real
      A CI95 high: .na.real
      AUC CI95 high: .na.real
    A08:
      mu: 13.411754
      lambda: -1.8494952
      A: 238.838216
      AUC: 18315.6537755
      mu CI95 low: .na.real
      lambda CI95 low: .na.real
      A CI95 low: .na.real
      AUC CI95 low: .na.real
      mu CI95 high: .na.real
      lambda CI95 high: .na.real
      A CI95 high: .na.real
      AUC CI95 high: .na.real
    A09:
      mu: 13.7555858
      lambda: -2.103054
      A: 212.5753141
      AUC: 16873.4140516
      mu CI95 low: .na.real
      lambda CI95 low: .na.real
      A CI95 low: .na.real
      AUC CI95 low: .na.real
      mu CI95 high: .na.real
      lambda CI95 high: .na.real
      A CI95 high: .na.real
      AUC CI95 high: .na.real
    A10:
      mu: 5.5728902
      lambda: -5.5466202
      A: 68.7548021
      AUC: 4288.714136
      mu CI95 low: .na.real
      lambda CI95 low: .na.real
      A CI95 low: .na.real
      AUC CI95 low: .na.real
      mu CI95 high: .na.real
      lambda CI95 high: .na.real
      A CI95 high: .na.real
      AUC CI95 high: .na.real
    A11:
      mu: 10.3680118
      lambda: -3.6992017
      A: 207.1631509
      AUC: 16392.6706444
      mu CI95 low: .na.real
      lambda CI95 low: .na.real
      A CI95 low: .na.real
      AUC CI95 low: .na.real
      mu CI95 high: .na.real
      lambda CI95 high: .na.real
      A CI95 high: .na.real
      AUC CI95 high: .na.real
    A12:
      mu: 4.7953469
      lambda: -8.2240751
      A: 69.2815685
      AUC: 4253.115381
      mu CI95 low: .na.real
      lambda CI95 low: .na.real
      A CI95 low: .na.real
      AUC CI95 low: .na.real
      mu CI95 high: .na.real
      lambda CI95 high: .na.real
      A CI95 high: .na.real
      AUC CI95 high: .na.real
    B01:
      mu: 5.9525267
      lambda: -7.8270838
      A: 86.7122288
      AUC: 6015.9156371
      mu CI95 low: .na.real
      lambda CI95 low: .na.real
      A CI95 low: .na.real
      AUC CI95 low: .na.real
      mu CI95 high: .na.real
      lambda CI95 high: .na.real
      A CI95 high: .na.real
      AUC CI95 high: .na.real
    B02:
      mu: 5.4169738
      lambda: -6.5373523
      A: 73.0597085
      AUC: 4946.6637674
      mu CI95 low: .na.real
      lambda CI95 low: .na.real
      A CI95 low: .na.real
      AUC CI95 low: .na.real
      mu CI95 high: .na.real
      lambda CI95 high: .na.real
      A CI95 high: .na.real
      AUC CI95 high: .na.real
    B03:
      mu: 9.8658749
      lambda: -3.5216259
      A: 135.943677
      AUC: 9819.8507617
      mu CI95 low: .na.real
      lambda CI95 low: .na.real
      A CI95 low: .na.real
      AUC CI95 low: .na.real
      mu CI95 high: .na.real
      lambda CI95 high: .na.real
      A CI95 high: .na.real
      AUC CI95 high: .na.real
    B04:
      mu: 3.7190893
      lambda: -8.6282126
      A: 60.0296453
      AUC: 4196.5523963
      mu CI95 low: .na.real
      lambda CI95 low: .na.real
      A CI95 low: .na.real
      AUC CI95 low: .na.real
      mu CI95 high: .na.real
      lambda CI95 high: .na.real
      A CI95 high: .na.real
      AUC CI95 high: .na.real
    B05:
      mu: 4.6578633
      lambda: -6.299913
      A: 61.4209237
      AUC: 4060.6200835
      mu CI95 low: .na.real
      lambda CI95 low: .na.real
      A CI95 low: .na.real
      AUC CI95 low: .na.real
      mu CI95 high: .na.real
      lambda CI95 high: .na.real
      A CI95 high: .na.real
      AUC CI95 high: .na.real
    B06:
      mu: 17.5579844
      lambda: -0.8431101
      A: 229.0868092
      AUC: 18946.8261046
      mu CI95 low: .na.real
      lambda CI95 low: .na.real
      A CI95 low: .na.real
      AUC CI95 low: .na.real
      mu CI95 high: .na.real
      lambda CI95 high: .na.real
      A CI95 high: .na.real
      AUC CI95 high: .na.real
    B07:
      mu: 9.5995548
      lambda: -2.3219301
      A: 85.2652332
      AUC: 4523.2872359
      mu CI95 low: .na.real
      lambda CI95 low: .na.real
      A CI95 low: .na.real
      AUC CI95 low: .na.real
      mu CI95 high: .na.real
      lambda CI95 high: .na.real
      A CI95 high: .na.real
      AUC CI95 high: .na.real
    B08:
      mu: 8.1667555
      lambda: -3.0545282
      A: 202.7728787
      AUC: 14846.12161
      mu CI95 low: .na.real
      lambda CI95 low: .na.real
      A CI95 low: .na.real
      AUC CI95 low: .na.real
      mu CI95 high: .na.real
      lambda CI95 high: .na.real
      A CI95 high: .na.real
      AUC CI95 high: .na.real
    B09:
      mu: 13.4563678
      lambda: -1.7471133
      A: 203.2860811
      AUC: 14090.6779845
      mu CI95 low: .na.real
      lambda CI95 low: .na.real
      A CI95 low: .na.real
      AUC CI95 low: .na.real
      mu CI95 high: .na.real
      lambda CI95 high: .na.real
      A CI95 high: .na.real
      AUC CI95 high: .na.real
    B10:
      mu: 10.4429915
      lambda: -2.3881379
      A: 108.5469866
      AUC: 6209.3634123
      mu CI95 low: .na.real
      lambda CI95 low: .na.real
      A CI95 low: .na.real
      AUC CI95 low: .na.real
      mu CI95 high: .na.real
      lambda CI95 high: .na.real
      A CI95 high: .na.real
      AUC CI95 high: .na.real
    B11:
      mu: 11.1901659
      lambda: -2.4848335
      A: 249.5380887
      AUC: 19297.2366144
      mu CI95 low: .na.real
      lambda CI95 low: .na.real
      A CI95 low: .na.real
      AUC CI95 low: .na.real
      mu CI95 high: .na.real
      lambda CI95 high: .na.real
      A CI95 high: .na.real
      AUC CI95 high: .na.real
    B12:
      mu: 12.8542308
      lambda: -3.6801012
      A: 246.808803
      AUC: 19096.9060133
      mu CI95 low: .na.real
      lambda CI95 low: .na.real
      A CI95 low: .na.real
      AUC CI95 low: .na.real
      mu CI95 high: .na.real
      lambda CI95 high: .na.real
      A CI95 high: .na.real
      AUC CI95 high: .na.real
    C01:
      mu: 6.8038949
      lambda: -6.4329688
      A: 90.6667028
      AUC: 5929.3034126
      mu CI95 low: .na.real
      lambda CI95 low: .na.real
      A CI95 low: .na.real
      AUC CI95 low: .na.real
      mu CI95 high: .na.real
      lambda CI95 high: .na.real
      A CI95 high: .na.real
      AUC CI95 high: .na.real
    C02:
      mu: 4.6831201
      lambda: -7.4686509
      A: 209.3494579
      AUC: 13177.9947734
      mu CI95 low: .na.real
      lambda CI95 low: .na.real
      A CI95 low: .na.real
      AUC CI95 low: .na.real
      mu CI95 high: .na.real
      lambda CI95 high: .na.real
      A CI95 high: .na.real
      AUC CI95 high: .na.real
    C03:
      mu: 19.4527754
      lambda: -1.6622725
      A: 247.2251712
      AUC: 20855.8349998
      mu CI95 low: .na.real
      lambda CI95 low: .na.real
      A CI95 low: .na.real
      AUC CI95 low: .na.real
      mu CI95 high: .na.real
      lambda CI95 high: .na.real
      A CI95 high: .na.real
      AUC CI95 high: .na.real
    C04:
      mu: 6.2487705
      lambda: -6.9677719
      A: 228.6563544
      AUC: 15412.9194303
      mu CI95 low: .na.real
      lambda CI95 low: .na.real
      A CI95 low: .na.real
      AUC CI95 low: .na.real
      mu CI95 high: .na.real
      lambda CI95 high: .na.real
      A CI95 high: .na.real
      AUC CI95 high: .na.real
    C05:
      mu: 11.8011416
      lambda: -2.6973592
      A: 114.3823083
      AUC: 6422.7716045
      mu CI95 low: .na.real
      lambda CI95 low: .na.real
      A CI95 low: .na.real
      AUC CI95 low: .na.real
      mu CI95 high: .na.real
      lambda CI95 high: .na.real
      A CI95 high: .na.real
      AUC CI95 high: .na.real
    C06:
      mu: 2.0745194
      lambda: -8.8238612
      A: 33.4180672
      AUC: 2160.6793942
      mu CI95 low: .na.real
      lambda CI95 low: .na.real
      A CI95 low: .na.real
      AUC CI95 low: .na.real
      mu CI95 high: .na.real
      lambda CI95 high: .na.real
      A CI95 high: .na.real
      AUC CI95 high: .na.real
    C07:
      mu: 13.3302257
      lambda: -1.3689666
      A: 217.4954011
      AUC: 16559.216016
      mu CI95 low: .na.real
      lambda CI95 low: .na.real
      A CI95 low: .na.real
      AUC CI95 low: .na.real
      mu CI95 high: .na.real
      lambda CI95 high: .na.real
      A CI95 high: .na.real
      AUC CI95 high: .na.real
    C08:
      mu: 15.5742328
      lambda: -0.7311994
      A: 256.7427
      AUC: 20419.8325409
      mu CI95 low: .na.real
      lambda CI95 low: .na.real
      A CI95 low: .na.real
      AUC CI95 low: .na.real
      mu CI95 high: .na.real
      lambda CI95 high: .na.real
      A CI95 high: .na.real
      AUC CI95 high: .na.real
    C09:
      mu: 16.7968042
      lambda: -0.9764509
      A: 257.1164221
      AUC: 20811.5869466
      mu CI95 low: .na.real
      lambda CI95 low: .na.real
      A CI95 low: .na.real
      AUC CI95 low: .na.real
      mu CI95 high: .na.real
      lambda CI95 high: .na.real
      A CI95 high: .na.real
      AUC CI95 high: .na.real
    C10:
      mu: 4.583699
      lambda: -4.8492214
      A: 53.0618931
      AUC: 2950.6549173
      mu CI95 low: .na.real
      lambda CI95 low: .na.real
      A CI95 low: .na.real
      AUC CI95 low: .na.real
      mu CI95 high: .na.real
      lambda CI95 high: .na.real
      A CI95 high: .na.real
      AUC CI95 high: .na.real
    C11:
      mu: 5.3964039
      lambda: -4.8607854
      A: 71.1949031
      AUC: 5542.6391914
      mu CI95 low: .na.real
      lambda CI95 low: .na.real
      A CI95 low: .na.real
      AUC CI95 low: .na.real
      mu CI95 high: .na.real
      lambda CI95 high: .na.real
      A CI95 high: .na.real
      AUC CI95 high: .na.real
    C12:
      mu: 1.8413427
      lambda: -22.8521584
      A: 55.7111875
      AUC: 4095.4616364
      mu CI95 low: .na.real
      lambda CI95 low: .na.real
      A CI95 low: .na.real
      AUC CI95 low: .na.real
      mu CI95 high: .na.real
      lambda CI95 high: .na.real
      A CI95 high: .na.real
      AUC CI95 high: .na.real
    D01:
      mu: 15.1059501
      lambda: -2.6936889
      A: 244.0425813
      AUC: 20562.343047
      mu CI95 low: .na.real
      lambda CI95 low: .na.real
      A CI95 low: .na.real
      AUC CI95 low: .na.real
      mu CI95 high: .na.real
      lambda CI95 high: .na.real
      A CI95 high: .na.real
      AUC CI95 high: .na.real
    D02:
      mu: 6.2258493
      lambda: -4.7597523
      A: 70.6404852
      AUC: 4027.5464315
      mu CI95 low: .na.real
      lambda CI95 low: .na.real
      A CI95 low: .na.real
      AUC CI95 low: .na.real
      mu CI95 high: .na.real
      lambda CI95 high: .na.real
      A CI95 high: .na.real
      AUC CI95 high: .na.real
    D03:
      mu: 9.9645686
      lambda: -2.0078633
      A: 228.4053589
      AUC: 13962.2535018
      mu CI95 low: .na.real
      lambda CI95 low: .na.real
      A CI95 low: .na.real
      AUC CI95 low: .na.real
      mu CI95 high: .na.real
      lambda CI95 high: .na.real
      A CI95 high: .na.real
      AUC CI95 high: .na.real
    D04:
      mu: 4.0346569
      lambda: -5.7718951
      A: 49.4195009
      AUC: 2723.0449813
      mu CI95 low: .na.real
      lambda CI95 low: .na.real
      A CI95 low: .na.real
      AUC CI95 low: .na.real
      mu CI95 high: .na.real
      lambda CI95 high: .na.real
      A CI95 high: .na.real
      AUC CI95 high: .na.real
    D05:
      mu: 13.836846
      lambda: -1.7082199
      A: 135.7398232
      AUC: 9289.4426294
      mu CI95 low: .na.real
      lambda CI95 low: .na.real
      A CI95 low: .na.real
      AUC CI95 low: .na.real
      mu CI95 high: .na.real
      lambda CI95 high: .na.real
      A CI95 high: .na.real
      AUC CI95 high: .na.real
    D06:
      mu: 15.0692163
      lambda: -1.511646
      A: 249.5518975
      AUC: 20193.7860082
      mu CI95 low: .na.real
      lambda CI95 low: .na.real
      A CI95 low: .na.real
      AUC CI95 low: .na.real
      mu CI95 high: .na.real
      lambda CI95 high: .na.real
      A CI95 high: .na.real
      AUC CI95 high: .na.real
    D07:
      mu: 2.7320221
      lambda: -4.7284503
      A: 35.7906679
      AUC: 2723.7089285
      mu CI95 low: .na.real
      lambda CI95 low: .na.real
      A CI95 low: .na.real
      AUC CI95 low: .na.real
      mu CI95 high: .na.real
      lambda CI95 high: .na.real
      A CI95 high: .na.real
      AUC CI95 high: .na.real
    D08:
      mu: 8.9710991
      lambda: -2.0788179
      A: 75.7553407
      AUC: 3303.4023497
      mu CI95 low: .na.real
      lambda CI95 low: .na.real
      A CI95 low: .na.real
      AUC CI95 low: .na.real
      mu CI95 high: .na.real
      lambda CI95 high: .na.real
      A CI95 high: .na.real
      AUC CI95 high: .na.real
    D09:
      mu: 6.7804977
      lambda: -3.1485931
      A: 68.0332758
      AUC: 3459.9131403
      mu CI95 low: .na.real
      lambda CI95 low: .na.real
      A CI95 low: .na.real
      AUC CI95 low: .na.real
      mu CI95 high: .na.real
      lambda CI95 high: .na.real
      A CI95 high: .na.real
      AUC CI95 high: .na.real
    D10:
      mu: 5.8131696
      lambda: -4.0696321
      A: 62.4420871
      AUC: 3500.0822357
      mu CI95 low: .na.real
      lambda CI95 low: .na.real
      A CI95 low: .na.real
      AUC CI95 low: .na.real
      mu CI95 high: .na.real
      lambda CI95 high: .na.real
      A CI95 high: .na.real
      AUC CI95 high: .na.real
    D11:
      mu: 4.2683163
      lambda: -5.0734353
      A: 50.3524468
      AUC: 2691.3833555
      mu CI95 low: .na.real
      lambda CI95 low: .na.real
      A CI95 low: .na.real
      AUC CI95 low: .na.real
      mu CI95 high: .na.real
      lambda CI95 high: .na.real
      A CI95 high: .na.real
      AUC CI95 high: .na.real
    D12:
      mu: 12.555902
      lambda: -3.1533798
      A: 247.8136579
      AUC: 18942.341863
      mu CI95 low: .na.real
      lambda CI95 low: .na.real
      A CI95 low: .na.real
      AUC CI95 low: .na.real
      mu CI95 high: .na.real
      lambda CI95 high: .na.real
      A CI95 high: .na.real
      AUC CI95 high: .na.real
    E01:
      mu: 17.4897575
      lambda: -1.6986104
      A: 248.7121659
      AUC: 21184.863265
      mu CI95 low: .na.real
      lambda CI95 low: .na.real
      A CI95 low: .na.real
      AUC CI95 low: .na.real
      mu CI95 high: .na.real
      lambda CI95 high: .na.real
      A CI95 high: .na.real
      AUC CI95 high: .na.real
    E02:
      mu: 10.206476
      lambda: -2.2444941
      A: 100.4633179
      AUC: 5891.7640756
      mu CI95 low: .na.real
      lambda CI95 low: .na.real
      A CI95 low: .na.real
      AUC CI95 low: .na.real
      mu CI95 high: .na.real
      lambda CI95 high: .na.real
      A CI95 high: .na.real
      AUC CI95 high: .na.real
    E03:
      mu: 3.8847883
      lambda: -7.893116
      A: 62.5412473
      AUC: 3228.9735607
      mu CI95 low: .na.real
      lambda CI95 low: .na.real
      A CI95 low: .na.real
      AUC CI95 low: .na.real
      mu CI95 high: .na.real
      lambda CI95 high: .na.real
      A CI95 high: .na.real
      AUC CI95 high: .na.real
    E04:
      mu: 8.3523643
      lambda: -2.6434235
      A: 74.0942837
      AUC: 3182.0617175
      mu CI95 low: .na.real
      lambda CI95 low: .na.real
      A CI95 low: .na.real
      AUC CI95 low: .na.real
      mu CI95 high: .na.real
      lambda CI95 high: .na.real
      A CI95 high: .na.real
      AUC CI95 high: .na.real
    E05:
      mu: 10.7532602
      lambda: -2.8677057
      A: 114.7939079
      AUC: 7652.0156171
      mu CI95 low: .na.real
      lambda CI95 low: .na.real
      A CI95 low: .na.real
      AUC CI95 low: .na.real
      mu CI95 high: .na.real
      lambda CI95 high: .na.real
      A CI95 high: .na.real
      AUC CI95 high: .na.real
    E06:
      mu: 3.2743887
      lambda: -6.2839104
      A: 43.6612573
      AUC: 2894.8963453
      mu CI95 low: .na.real
      lambda CI95 low: .na.real
      A CI95 low: .na.real
      AUC CI95 low: .na.real
      mu CI95 high: .na.real
      lambda CI95 high: .na.real
      A CI95 high: .na.real
      AUC CI95 high: .na.real
    E07:
      mu: 3.8412829
      lambda: -4.1955348
      A: 45.8995718
      AUC: 2862.5324104
      mu CI95 low: .na.real
      lambda CI95 low: .na.real
      A CI95 low: .na.real
      AUC CI95 low: .na.real
      mu CI95 high: .na.real
      lambda CI95 high: .na.real
      A CI95 high: .na.real
      AUC CI95 high: .na.real
    E08:
      mu: 7.5771443
      lambda: -2.621657
      A: 69.0080782
      AUC: 3156.5483966
      mu CI95 low: .na.real
      lambda CI95 low: .na.real
      A CI95 low: .na.real
      AUC CI95 low: .na.real
      mu CI95 high: .na.real
      lambda CI95 high: .na.real
      A CI95 high: .na.real
      AUC CI95 high: .na.real
    E09:
      mu: 4.6495141
      lambda: -4.7013407
      A: 50.462591
      AUC: 2663.5460308
      mu CI95 low: .na.real
      lambda CI95 low: .na.real
      A CI95 low: .na.real
      AUC CI95 low: .na.real
      mu CI95 high: .na.real
      lambda CI95 high: .na.real
      A CI95 high: .na.real
      AUC CI95 high: .na.real
    E10:
      mu: 7.7054366
      lambda: -3.5417546
      A: 79.5145005
      AUC: 4065.333142
      mu CI95 low: .na.real
      lambda CI95 low: .na.real
      A CI95 low: .na.real
      AUC CI95 low: .na.real
      mu CI95 high: .na.real
      lambda CI95 high: .na.real
      A CI95 high: .na.real
      AUC CI95 high: .na.real
    E11:
      mu: 6.251738
      lambda: -3.392627
      A: 60.2736123
      AUC: 3021.9163332
      mu CI95 low: .na.real
      lambda CI95 low: .na.real
      A CI95 low: .na.real
      AUC CI95 low: .na.real
      mu CI95 high: .na.real
      lambda CI95 high: .na.real
      A CI95 high: .na.real
      AUC CI95 high: .na.real
    E12:
      mu: 11.1894971
      lambda: -3.5344748
      A: 214.4325348
      AUC: 17059.4629107
      mu CI95 low: .na.real
      lambda CI95 low: .na.real
      A CI95 low: .na.real
      AUC CI95 low: .na.real
      mu CI95 high: .na.real
      lambda CI95 high: .na.real
      A CI95 high: .na.real
      AUC CI95 high: .na.real
    F01:
      mu: 6.6310656
      lambda: -5.5930303
      A: 82.1861055
      AUC: 4787.2763941
      mu CI95 low: .na.real
      lambda CI95 low: .na.real
      A CI95 low: .na.real
      AUC CI95 low: .na.real
      mu CI95 high: .na.real
      lambda CI95 high: .na.real
      A CI95 high: .na.real
      AUC CI95 high: .na.real
    F02:
      mu: 14.1312792
      lambda: -1.7053465
      A: 205.7320226
      AUC: 16930.8800663
      mu CI95 low: .na.real
      lambda CI95 low: .na.real
      A CI95 low: .na.real
      AUC CI95 low: .na.real
      mu CI95 high: .na.real
      lambda CI95 high: .na.real
      A CI95 high: .na.real
      AUC CI95 high: .na.real
    F03:
      mu: 5.4737589
      lambda: -4.0438686
      A: 55.4232968
      AUC: 2500.3849996
      mu CI95 low: .na.real
      lambda CI95 low: .na.real
      A CI95 low: .na.real
      AUC CI95 low: .na.real
      mu CI95 high: .na.real
      lambda CI95 high: .na.real
      A CI95 high: .na.real
      AUC CI95 high: .na.real
    F04:
      mu: 3.763122
      lambda: -4.7412091
      A: 42.8678679
      AUC: 2167.7023254
      mu CI95 low: .na.real
      lambda CI95 low: .na.real
      A CI95 low: .na.real
      AUC CI95 low: .na.real
      mu CI95 high: .na.real
      lambda CI95 high: .na.real
      A CI95 high: .na.real
      AUC CI95 high: .na.real
    F05:
      mu: 16.1198342
      lambda: -1.5021963
      A: 242.238419
      AUC: 20086.3050135
      mu CI95 low: .na.real
      lambda CI95 low: .na.real
      A CI95 low: .na.real
      AUC CI95 low: .na.real
      mu CI95 high: .na.real
      lambda CI95 high: .na.real
      A CI95 high: .na.real
      AUC CI95 high: .na.real
    F06:
      mu: 15.2419753
      lambda: -1.3542344
      A: 178.9472677
      AUC: 11280.1910449
      mu CI95 low: .na.real
      lambda CI95 low: .na.real
      A CI95 low: .na.real
      AUC CI95 low: .na.real
      mu CI95 high: .na.real
      lambda CI95 high: .na.real
      A CI95 high: .na.real
      AUC CI95 high: .na.real
    F07:
      mu: 6.226932
      lambda: 13.1630641
      A: 213.9736416
      AUC: 13303.2360636
      mu CI95 low: .na.real
      lambda CI95 low: .na.real
      A CI95 low: .na.real
      AUC CI95 low: .na.real
      mu CI95 high: .na.real
      lambda CI95 high: .na.real
      A CI95 high: .na.real
      AUC CI95 high: .na.real
    F08:
      mu: 14.6842264
      lambda: -1.3117149
      A: 238.8446981
      AUC: 19264.8350721
      mu CI95 low: .na.real
      lambda CI95 low: .na.real
      A CI95 low: .na.real
      AUC CI95 low: .na.real
      mu CI95 high: .na.real
      lambda CI95 high: .na.real
      A CI95 high: .na.real
      AUC CI95 high: .na.real
    F09:
      mu: 4.1991454
      lambda: -5.4154145
      A: 48.9881371
      AUC: 2585.1644635
      mu CI95 low: .na.real
      lambda CI95 low: .na.real
      A CI95 low: .na.real
      AUC CI95 low: .na.real
      mu CI95 high: .na.real
      lambda CI95 high: .na.real
      A CI95 high: .na.real
      AUC CI95 high: .na.real
    F10:
      mu: 2.2864506
      lambda: -9.9470596
      A: 38.0254855
      AUC: 2416.4309927
      mu CI95 low: .na.real
      lambda CI95 low: .na.real
      A CI95 low: .na.real
      AUC CI95 low: .na.real
      mu CI95 high: .na.real
      lambda CI95 high: .na.real
      A CI95 high: .na.real
      AUC CI95 high: .na.real
    F11:
      mu: 4.1978818
      lambda: -5.9047682
      A: 53.7713693
      AUC: 3090.8712293
      mu CI95 low: .na.real
      lambda CI95 low: .na.real
      A CI95 low: .na.real
      AUC CI95 low: .na.real
      mu CI95 high: .na.real
      lambda CI95 high: .na.real
      A CI95 high: .na.real
      AUC CI95 high: .na.real
    F12:
      mu: 15.1595529
      lambda: -2.2644876
      A: 238.0954576
      AUC: 19556.6364389
      mu CI95 low: .na.real
      lambda CI95 low: .na.real
      A CI95 low: .na.real
      AUC CI95 low: .na.real
      mu CI95 high: .na.real
      lambda CI95 high: .na.real
      A CI95 high: .na.real
      AUC CI95 high: .na.real
    G01:
      mu: 6.5901724
      lambda: -7.8693957
      A: 201.1549108
      AUC: 14704.0771216
      mu CI95 low: .na.real
      lambda CI95 low: .na.real
      A CI95 low: .na.real
      AUC CI95 low: .na.real
      mu CI95 high: .na.real
      lambda CI95 high: .na.real
      A CI95 high: .na.real
      AUC CI95 high: .na.real
    G02:
      mu: 3.595841
      lambda: -6.4331319
      A: 45.3371231
      AUC: 2532.5591436
      mu CI95 low: .na.real
      lambda CI95 low: .na.real
      A CI95 low: .na.real
      AUC CI95 low: .na.real
      mu CI95 high: .na.real
      lambda CI95 high: .na.real
      A CI95 high: .na.real
      AUC CI95 high: .na.real
    G03:
      mu: 14.7226631
      lambda: -1.2165397
      A: 249.7105843
      AUC: 20583.4315148
      mu CI95 low: .na.real
      lambda CI95 low: .na.real
      A CI95 low: .na.real
      AUC CI95 low: .na.real
      mu CI95 high: .na.real
      lambda CI95 high: .na.real
      A CI95 high: .na.real
      AUC CI95 high: .na.real
    G04:
      mu: 4.9242695
      lambda: -4.2959544
      A: 54.0466022
      AUC: 2881.4407723
      mu CI95 low: .na.real
      lambda CI95 low: .na.real
      A CI95 low: .na.real
      AUC CI95 low: .na.real
      mu CI95 high: .na.real
      lambda CI95 high: .na.real
      A CI95 high: .na.real
      AUC CI95 high: .na.real
    G05:
      mu: 11.1394962
      lambda: -2.1343911
      A: 234.8086402
      AUC: 18271.5687774
      mu CI95 low: .na.real
      lambda CI95 low: .na.real
      A CI95 low: .na.real
      AUC CI95 low: .na.real
      mu CI95 high: .na.real
      lambda CI95 high: .na.real
      A CI95 high: .na.real
      AUC CI95 high: .na.real
    G06:
      mu: 11.1907738
      lambda: -1.833535
      A: 237.5771952
      AUC: 17599.4191155
      mu CI95 low: .na.real
      lambda CI95 low: .na.real
      A CI95 low: .na.real
      AUC CI95 low: .na.real
      mu CI95 high: .na.real
      lambda CI95 high: .na.real
      A CI95 high: .na.real
      AUC CI95 high: .na.real
    G07:
      mu: 11.73899
      lambda: -1.4083164
      A: 102.4055204
      AUC: 4305.1890134
      mu CI95 low: .na.real
      lambda CI95 low: .na.real
      A CI95 low: .na.real
      AUC CI95 low: .na.real
      mu CI95 high: .na.real
      lambda CI95 high: .na.real
      A CI95 high: .na.real
      AUC CI95 high: .na.real
    G08:
      mu: 6.7699668
      lambda: -3.1962477
      A: 62.9985548
      AUC: 3063.7938833
      mu CI95 low: .na.real
      lambda CI95 low: .na.real
      A CI95 low: .na.real
      AUC CI95 low: .na.real
      mu CI95 high: .na.real
      lambda CI95 high: .na.real
      A CI95 high: .na.real
      AUC CI95 high: .na.real
    G09:
      mu: 11.0281357
      lambda: -1.8815621
      A: 99.7386689
      AUC: 5197.5334677
      mu CI95 low: .na.real
      lambda CI95 low: .na.real
      A CI95 low: .na.real
      AUC CI95 low: .na.real
      mu CI95 high: .na.real
      lambda CI95 high: .na.real
      A CI95 high: .na.real
      AUC CI95 high: .na.real
    G10:
      mu: 6.2918881
      lambda: -4.2991947
      A: 184.5931472
      AUC: 12789.4585157
      mu CI95 low: .na.real
      lambda CI95 low: .na.real
      A CI95 low: .na.real
      AUC CI95 low: .na.real
      mu CI95 high: .na.real
      lambda CI95 high: .na.real
      A CI95 high: .na.real
      AUC CI95 high: .na.real
    G11:
      mu: 4.2261585
      lambda: -7.4101802
      A: 60.8547134
      AUC: 4140.5526055
      mu CI95 low: .na.real
      lambda CI95 low: .na.real
      A CI95 low: .na.real
      AUC CI95 low: .na.real
      mu CI95 high: .na.real
      lambda CI95 high: .na.real
      A CI95 high: .na.real
      AUC CI95 high: .na.real
    G12:
      mu: 17.7647746
      lambda: -2.156656
      A: 257.217853
      AUC: 21783.1085477
      mu CI95 low: .na.real
      lambda CI95 low: .na.real
      A CI95 low: .na.real
      AUC CI95 low: .na.real
      mu CI95 high: .na.real
      lambda CI95 high: .na.real
      A CI95 high: .na.real
      AUC CI95 high: .na.real
    H01:
      mu: 5.4921501
      lambda: -7.7036313
      A: 81.0311924
      AUC: 6194.489047
      mu CI95 low: .na.real
      lambda CI95 low: .na.real
      A CI95 low: .na.real
      AUC CI95 low: .na.real
      mu CI95 high: .na.real
      lambda CI95 high: .na.real
      A CI95 high: .na.real
      AUC CI95 high: .na.real
    H02:
      mu: 1.001665
      lambda: -37.0238658
      A: 44.8000492
      AUC: 3576.5114857
      mu CI95 low: .na.real
      lambda CI95 low: .na.real
      A CI95 low: .na.real
      AUC CI95 low: .na.real
      mu CI95 high: .na.real
      lambda CI95 high: .na.real
      A CI95 high: .na.real
      AUC CI95 high: .na.real
    H03:
      mu: 1.330777
      lambda: -24.913723
      A: 43.6643011
      AUC: 3308.555943
      mu CI95 low: .na.real
      lambda CI95 low: .na.real
      A CI95 low: .na.real
      AUC CI95 low: .na.real
      mu CI95 high: .na.real
      lambda CI95 high: .na.real
      A CI95 high: .na.real
      AUC CI95 high: .na.real
    H04:
      mu: 1.2908557
      lambda: -23.2409468
      A: 39.6013272
      AUC: 3179.7853964
      mu CI95 low: .na.real
      lambda CI95 low: .na.real
      A CI95 low: .na.real
      AUC CI95 low: .na.real
      mu CI95 high: .na.real
      lambda CI95 high: .na.real
      A CI95 high: .na.real
      AUC CI95 high: .na.real
    H05:
      mu: 5.4963963
      lambda: -5.5749458
      A: 68.0671019
      AUC: 3491.2720819
      mu CI95 low: .na.real
      lambda CI95 low: .na.real
      A CI95 low: .na.real
      AUC CI95 low: .na.real
      mu CI95 high: .na.real
      lambda CI95 high: .na.real
      A CI95 high: .na.real
      AUC CI95 high: .na.real
    H06:
      mu: -0.0364269
      lambda: 726.3491352
      A: 43.4080957
      AUC: 2813.4171768
      mu CI95 low: .na.real
      lambda CI95 low: .na.real
      A CI95 low: .na.real
      AUC CI95 low: .na.real
      mu CI95 high: .na.real
      lambda CI95 high: .na.real
      A CI95 high: .na.real
      AUC CI95 high: .na.real
    H07:
      mu: 2.9294163
      lambda: -9.9130027
      A: 48.6908108
      AUC: 3305.7706111
      mu CI95 low: .na.real
      lambda CI95 low: .na.real
      A CI95 low: .na.real
      AUC CI95 low: .na.real
      mu CI95 high: .na.real
      lambda CI95 high: .na.real
      A CI95 high: .na.real
      AUC CI95 high: .na.real
    H08:
      mu: 16.2732512
      lambda: -2.2798939
      A: 263.0387972
      AUC: 19792.0510614
      mu CI95 low: .na.real
      lambda CI95 low: .na.real
      A CI95 low: .na.real
      AUC CI95 low: .na.real
      mu CI95 high: .na.real
      lambda CI95 high: .na.real
      A CI95 high: .na.real
      AUC CI95 high: .na.real
    H09:
      mu: 7.9083496
      lambda: -4.7274844
      A: 89.6359561
      AUC: 4692.442995
      mu CI95 low: .na.real
      lambda CI95 low: .na.real
      A CI95 low: .na.real
      AUC CI95 low: .na.real
      mu CI95 high: .na.real
      lambda CI95 high: .na.real
      A CI95 high: .na.real
      AUC CI95 high: .na.real
    H10:
      mu: 5.309827
      lambda: -7.0950603
      A: 71.4660932
      AUC: 3845.1401468
      mu CI95 low: .na.real
      lambda CI95 low: .na.real
      A CI95 low: .na.real
      AUC CI95 low: .na.real
      mu CI95 high: .na.real
      lambda CI95 high: .na.real
      A CI95 high: .na.real
      AUC CI95 high: .na.real
    H11:
      mu: 4.3487587
      lambda: -9.2315545
      A: 68.740753
      AUC: 4089.916817
      mu CI95 low: .na.real
      lambda CI95 low: .na.real
      A CI95 low: .na.real
      AUC CI95 low: .na.real
      mu CI95 high: .na.real
      lambda CI95 high: .na.real
      A CI95 high: .na.real
      AUC CI95 high: .na.real
    H12:
      mu: 6.5104313
      lambda: -6.7086642
      A: 122.6959671
      AUC: 8276.3447831
      mu CI95 low: .na.real
      lambda CI95 low: .na.real
      A CI95 low: .na.real
      AUC CI95 low: .na.real
      mu CI95 high: .na.real
      lambda CI95 high: .na.real
      A CI95 high: .na.real
      AUC CI95 high: .na.real
  aggr_settings:
    method: splines
    options:
      type: tp.spline
      knots: ~
      gamma: 1.0
      est.method: REML
      s.par: ~
      correlation: ~
      save.models: no
      filename: ~
      class: tp
      boot: 0
      preceding_transformation: none
    software: opm
    version: 1.3.35
- metadata:
    File: strain2(1,2)/0hr/Strain2_L_REP(1,2)_0hr__allHours_kinetic.csv
    Sample Number: 211w0
    Plate Type: PM01
    light: L
    rep: REP(1,2)
    time.chr: 0hr
    Strain.chr: Strain2
    Light.treatment: w
    Replicate: 1.0
    ToR: 0.0e+00
    strain.num: 2.0
  csv_data:
    File: strain2(1,2)/0hr/Strain2_L_REP(1,2)_0hr__allHours_kinetic.csv
    Data File: C:\Documents and Settings\Biolog User\Desktop\strain 2\0hr\PMX_342_150129_A_25_0.OKA
    Setup Time: Jan 29 2015 5:51 PM
    Position: 13-A
    Plate Type: PM01
    Strain Type: '---'
    Sample Number: 211w0
    Strain Name: ''
    Strain Number: ''
    Other: ''
  measurements:
    Hour:
    - 0.0e+00
    - 2.5e-01
    - 5.0e-01
    - 7.5e-01
    - 6.75e+00
    - 7.0e+00
    - 7.25e+00
    - 7.5e+00
    - 1.35e+01
    - 1.375e+01
    - 1.4e+01
    - 1.425e+01
    - 2.025e+01
    - 2.05e+01
    - 2.075e+01
    - 2.1e+01
    - 2.3e+01
    - 2.325e+01
    - 2.35e+01
    - 2.375e+01
    - 2.675e+01
    - 2.7e+01
    - 2.725e+01
    - 2.75e+01
    - 3.45e+01
    - 3.475e+01
    - 3.5e+01
    - 3.525e+01
    - 4.025e+01
    - 4.05e+01
    - 4.075e+01
    - 4.1e+01
    - 4.6e+01
    - 4.625e+01
    - 4.65e+01
    - 4.675e+01
    - 5.175e+01
    - 5.2e+01
    - 5.225e+01
    - 5.25e+01
    - 5.75e+01
    - 5.775e+01
    - 5.8e+01
    - 5.825e+01
    - 6.325e+01
    - 6.35e+01
    - 6.375e+01
    - 6.4e+01
    - 6.9e+01
    - 6.925e+01
    - 6.95e+01
    - 6.975e+01
    - 7.475e+01
    - 7.5e+01
    - 7.525e+01
    - 7.55e+01
    - 8.05e+01
    - 8.075e+01
    - 8.1e+01
    - 8.125e+01
    - 8.625e+01
    - 8.65e+01
    - 8.675e+01
    - 8.7e+01
    - 9.2e+01
    - 9.225e+01
    - 9.25e+01
    - 9.275e+01
    A01:
    - 54.0
    - 53.0
    - 56.0
    - 53.0
    - 82.0
    - 82.0
    - 81.0
    - 85.0
    - 82.0
    - 81.0
    - 85.0
    - 81.0
    - 80.0
    - 79.0
    - 78.0
    - 79.0
    - 81.0
    - 83.0
    - 80.0
    - 81.0
    - 77.0
    - 76.0
    - 76.0
    - 80.0
    - 77.0
    - 79.0
    - 78.0
    - 76.0
    - 71.0
    - 75.0
    - 78.0
    - 72.0
    - 76.0
    - 71.0
    - 70.0
    - 75.0
    - 73.0
    - 75.0
    - 70.0
    - 75.0
    - 65.0
    - 71.0
    - 69.0
    - 68.0
    - 71.0
    - 70.0
    - 71.0
    - 71.0
    - 68.0
    - 70.0
    - 68.0
    - 72.0
    - 68.0
    - 66.0
    - 70.0
    - 69.0
    - 67.0
    - 64.0
    - 68.0
    - 63.0
    - 65.0
    - 64.0
    - 65.0
    - 68.0
    - 63.0
    - 64.0
    - 65.0
    - 68.0
    A02:
    - 44.0
    - 45.0
    - 46.0
    - 46.0
    - 68.0
    - 71.0
    - 71.0
    - 74.0
    - 94.0
    - 97.0
    - 100.0
    - 98.0
    - 127.0
    - 130.0
    - 131.0
    - 131.0
    - 146.0
    - 148.0
    - 150.0
    - 151.0
    - 165.0
    - 163.0
    - 163.0
    - 168.0
    - 186.0
    - 192.0
    - 195.0
    - 190.0
    - 205.0
    - 200.0
    - 204.0
    - 207.0
    - 217.0
    - 220.0
    - 223.0
    - 222.0
    - 229.0
    - 234.0
    - 241.0
    - 233.0
    - 254.0
    - 253.0
    - 247.0
    - 252.0
    - 249.0
    - 253.0
    - 251.0
    - 255.0
    - 260.0
    - 258.0
    - 254.0
    - 257.0
    - 266.0
    - 261.0
    - 263.0
    - 264.0
    - 265.0
    - 265.0
    - 267.0
    - 269.0
    - 269.0
    - 269.0
    - 273.0
    - 270.0
    - 278.0
    - 270.0
    - 285.0
    - 277.0
    A03:
    - 32.0
    - 33.0
    - 33.0
    - 30.0
    - 63.0
    - 67.0
    - 69.0
    - 72.0
    - 91.0
    - 91.0
    - 96.0
    - 95.0
    - 116.0
    - 117.0
    - 117.0
    - 118.0
    - 125.0
    - 128.0
    - 128.0
    - 130.0
    - 138.0
    - 134.0
    - 136.0
    - 142.0
    - 147.0
    - 151.0
    - 151.0
    - 150.0
    - 163.0
    - 158.0
    - 162.0
    - 165.0
    - 169.0
    - 169.0
    - 173.0
    - 173.0
    - 174.0
    - 179.0
    - 184.0
    - 180.0
    - 196.0
    - 194.0
    - 189.0
    - 195.0
    - 194.0
    - 199.0
    - 196.0
    - 199.0
    - 208.0
    - 206.0
    - 202.0
    - 203.0
    - 213.0
    - 210.0
    - 212.0
    - 214.0
    - 216.0
    - 218.0
    - 220.0
    - 220.0
    - 224.0
    - 224.0
    - 226.0
    - 225.0
    - 231.0
    - 225.0
    - 237.0
    - 232.0
    A04:
    - 36.0
    - 37.0
    - 38.0
    - 36.0
    - 85.0
    - 87.0
    - 88.0
    - 93.0
    - 151.0
    - 153.0
    - 158.0
    - 160.0
    - 204.0
    - 202.0
    - 203.0
    - 206.0
    - 223.0
    - 226.0
    - 226.0
    - 227.0
    - 247.0
    - 239.0
    - 239.0
    - 242.0
    - 261.0
    - 266.0
    - 268.0
    - 267.0
    - 281.0
    - 274.0
    - 276.0
    - 283.0
    - 279.0
    - 287.0
    - 290.0
    - 283.0
    - 282.0
    - 287.0
    - 296.0
    - 287.0
    - 299.0
    - 297.0
    - 291.0
    - 296.0
    - 290.0
    - 293.0
    - 291.0
    - 294.0
    - 296.0
    - 296.0
    - 290.0
    - 293.0
    - 297.0
    - 294.0
    - 294.0
    - 296.0
    - 293.0
    - 294.0
    - 295.0
    - 298.0
    - 293.0
    - 292.0
    - 296.0
    - 294.0
    - 295.0
    - 289.0
    - 302.0
    - 294.0
    A05:
    - 31.0
    - 33.0
    - 32.0
    - 32.0
    - 102.0
    - 105.0
    - 107.0
    - 110.0
    - 156.0
    - 156.0
    - 161.0
    - 160.0
    - 188.0
    - 188.0
    - 189.0
    - 192.0
    - 199.0
    - 205.0
    - 203.0
    - 205.0
    - 221.0
    - 218.0
    - 218.0
    - 223.0
    - 246.0
    - 253.0
    - 252.0
    - 244.0
    - 251.0
    - 249.0
    - 248.0
    - 254.0
    - 249.0
    - 253.0
    - 251.0
    - 250.0
    - 240.0
    - 244.0
    - 254.0
    - 274.0
    - 266.0
    - 257.0
    - 230.0
    - 233.0
    - 227.0
    - 229.0
    - 228.0
    - 231.0
    - 230.0
    - 240.0
    - 254.0
    - 247.0
    - 213.0
    - 212.0
    - 214.0
    - 215.0
    - 207.0
    - 204.0
    - 208.0
    - 204.0
    - 197.0
    - 198.0
    - 199.0
    - 199.0
    - 189.0
    - 188.0
    - 192.0
    - 193.0
    A06:
    - 24.0
    - 28.0
    - 27.0
    - 26.0
    - 73.0
    - 77.0
    - 75.0
    - 80.0
    - 116.0
    - 116.0
    - 119.0
    - 118.0
    - 143.0
    - 143.0
    - 143.0
    - 147.0
    - 157.0
    - 164.0
    - 162.0
    - 161.0
    - 177.0
    - 171.0
    - 174.0
    - 175.0
    - 191.0
    - 196.0
    - 197.0
    - 197.0
    - 205.0
    - 206.0
    - 207.0
    - 211.0
    - 216.0
    - 219.0
    - 220.0
    - 221.0
    - 224.0
    - 231.0
    - 233.0
    - 230.0
    - 240.0
    - 244.0
    - 237.0
    - 240.0
    - 242.0
    - 244.0
    - 244.0
    - 248.0
    - 249.0
    - 252.0
    - 247.0
    - 249.0
    - 253.0
    - 252.0
    - 254.0
    - 256.0
    - 254.0
    - 254.0
    - 258.0
    - 257.0
    - 257.0
    - 257.0
    - 259.0
    - 260.0
    - 264.0
    - 259.0
    - 267.0
    - 261.0
    A07:
    - 27.0
    - 30.0
    - 29.0
    - 28.0
    - 92.0
    - 96.0
    - 97.0
    - 102.0
    - 120.0
    - 121.0
    - 127.0
    - 124.0
    - 141.0
    - 144.0
    - 145.0
    - 144.0
    - 155.0
    - 160.0
    - 156.0
    - 160.0
    - 173.0
    - 170.0
    - 172.0
    - 176.0
    - 199.0
    - 200.0
    - 199.0
    - 201.0
    - 212.0
    - 219.0
    - 219.0
    - 218.0
    - 235.0
    - 235.0
    - 233.0
    - 236.0
    - 249.0
    - 250.0
    - 253.0
    - 252.0
    - 266.0
    - 268.0
    - 268.0
    - 269.0
    - 273.0
    - 273.0
    - 276.0
    - 279.0
    - 279.0
    - 281.0
    - 280.0
    - 282.0
    - 283.0
    - 283.0
    - 284.0
    - 285.0
    - 287.0
    - 287.0
    - 287.0
    - 287.0
    - 288.0
    - 289.0
    - 290.0
    - 290.0
    - 291.0
    - 291.0
    - 293.0
    - 294.0
    A08:
    - 21.0
    - 25.0
    - 25.0
    - 26.0
    - 88.0
    - 93.0
    - 92.0
    - 97.0
    - 123.0
    - 124.0
    - 133.0
    - 129.0
    - 149.0
    - 150.0
    - 152.0
    - 154.0
    - 166.0
    - 169.0
    - 165.0
    - 168.0
    - 177.0
    - 179.0
    - 179.0
    - 183.0
    - 203.0
    - 205.0
    - 205.0
    - 204.0
    - 215.0
    - 220.0
    - 222.0
    - 218.0
    - 236.0
    - 233.0
    - 232.0
    - 236.0
    - 247.0
    - 247.0
    - 248.0
    - 250.0
    - 260.0
    - 263.0
    - 261.0
    - 263.0
    - 269.0
    - 270.0
    - 270.0
    - 272.0
    - 274.0
    - 276.0
    - 277.0
    - 279.0
    - 278.0
    - 279.0
    - 280.0
    - 283.0
    - 287.0
    - 286.0
    - 286.0
    - 285.0
    - 289.0
    - 288.0
    - 290.0
    - 289.0
    - 292.0
    - 293.0
    - 294.0
    - 296.0
    A09:
    - 25.0
    - 26.0
    - 25.0
    - 24.0
    - 87.0
    - 91.0
    - 93.0
    - 95.0
    - 110.0
    - 108.0
    - 117.0
    - 109.0
    - 133.0
    - 133.0
    - 132.0
    - 132.0
    - 147.0
    - 148.0
    - 143.0
    - 145.0
    - 163.0
    - 159.0
    - 158.0
    - 162.0
    - 188.0
    - 189.0
    - 188.0
    - 189.0
    - 194.0
    - 201.0
    - 200.0
    - 199.0
    - 213.0
    - 211.0
    - 210.0
    - 213.0
    - 224.0
    - 224.0
    - 226.0
    - 225.0
    - 231.0
    - 236.0
    - 234.0
    - 234.0
    - 237.0
    - 241.0
    - 243.0
    - 246.0
    - 244.0
    - 244.0
    - 247.0
    - 249.0
    - 248.0
    - 248.0
    - 250.0
    - 250.0
    - 255.0
    - 253.0
    - 256.0
    - 254.0
    - 256.0
    - 257.0
    - 256.0
    - 259.0
    - 260.0
    - 259.0
    - 261.0
    - 263.0
    A10:
    - 24.0
    - 28.0
    - 27.0
    - 25.0
    - 49.0
    - 48.0
    - 49.0
    - 50.0
    - 43.0
    - 44.0
    - 48.0
    - 44.0
    - 43.0
    - 43.0
    - 42.0
    - 42.0
    - 44.0
    - 49.0
    - 42.0
    - 44.0
    - 45.0
    - 42.0
    - 40.0
    - 46.0
    - 42.0
    - 43.0
    - 44.0
    - 42.0
    - 35.0
    - 40.0
    - 42.0
    - 40.0
    - 41.0
    - 41.0
    - 36.0
    - 42.0
    - 44.0
    - 42.0
    - 41.0
    - 41.0
    - 36.0
    - 41.0
    - 40.0
    - 41.0
    - 42.0
    - 42.0
    - 44.0
    - 45.0
    - 41.0
    - 43.0
    - 43.0
    - 46.0
    - 42.0
    - 40.0
    - 45.0
    - 45.0
    - 44.0
    - 44.0
    - 47.0
    - 44.0
    - 51.0
    - 53.0
    - 55.0
    - 58.0
    - 67.0
    - 70.0
    - 75.0
    - 81.0
    A11:
    - 31.0
    - 34.0
    - 32.0
    - 31.0
    - 75.0
    - 75.0
    - 78.0
    - 81.0
    - 98.0
    - 101.0
    - 107.0
    - 103.0
    - 119.0
    - 123.0
    - 124.0
    - 123.0
    - 133.0
    - 137.0
    - 133.0
    - 133.0
    - 145.0
    - 142.0
    - 143.0
    - 144.0
    - 163.0
    - 166.0
    - 166.0
    - 163.0
    - 172.0
    - 175.0
    - 177.0
    - 176.0
    - 185.0
    - 184.0
    - 185.0
    - 187.0
    - 196.0
    - 196.0
    - 197.0
    - 197.0
    - 201.0
    - 205.0
    - 201.0
    - 204.0
    - 204.0
    - 207.0
    - 209.0
    - 209.0
    - 208.0
    - 211.0
    - 208.0
    - 212.0
    - 211.0
    - 210.0
    - 213.0
    - 212.0
    - 217.0
    - 213.0
    - 214.0
    - 216.0
    - 215.0
    - 216.0
    - 217.0
    - 219.0
    - 220.0
    - 219.0
    - 222.0
    - 222.0
    A12:
    - 49.0
    - 41.0
    - 41.0
    - 42.0
    - 69.0
    - 58.0
    - 58.0
    - 60.0
    - 64.0
    - 59.0
    - 60.0
    - 58.0
    - 59.0
    - 55.0
    - 53.0
    - 54.0
    - 58.0
    - 68.0
    - 64.0
    - 58.0
    - 72.0
    - 54.0
    - 57.0
    - 58.0
    - 51.0
    - 57.0
    - 57.0
    - 55.0
    - 58.0
    - 55.0
    - 54.0
    - 62.0
    - 53.0
    - 61.0
    - 63.0
    - 56.0
    - 49.0
    - 52.0
    - 62.0
    - 52.0
    - 52.0
    - 54.0
    - 46.0
    - 49.0
    - 46.0
    - 48.0
    - 51.0
    - 54.0
    - 48.0
    - 50.0
    - 43.0
    - 51.0
    - 46.0
    - 44.0
    - 45.0
    - 47.0
    - 44.0
    - 42.0
    - 45.0
    - 41.0
    - 42.0
    - 40.0
    - 42.0
    - 44.0
    - 43.0
    - 37.0
    - 47.0
    - 43.0
    B01:
    - 46.0
    - 46.0
    - 48.0
    - 44.0
    - 72.0
    - 75.0
    - 74.0
    - 77.0
    - 73.0
    - 74.0
    - 78.0
    - 75.0
    - 75.0
    - 77.0
    - 75.0
    - 73.0
    - 74.0
    - 77.0
    - 75.0
    - 74.0
    - 70.0
    - 73.0
    - 72.0
    - 75.0
    - 72.0
    - 73.0
    - 74.0
    - 72.0
    - 67.0
    - 70.0
    - 73.0
    - 65.0
    - 71.0
    - 65.0
    - 63.0
    - 70.0
    - 68.0
    - 67.0
    - 62.0
    - 70.0
    - 57.0
    - 65.0
    - 62.0
    - 63.0
    - 64.0
    - 64.0
    - 64.0
    - 64.0
    - 62.0
    - 62.0
    - 62.0
    - 65.0
    - 61.0
    - 59.0
    - 62.0
    - 61.0
    - 61.0
    - 61.0
    - 62.0
    - 58.0
    - 60.0
    - 62.0
    - 62.0
    - 63.0
    - 58.0
    - 58.0
    - 60.0
    - 62.0
    B02:
    - 35.0
    - 37.0
    - 37.0
    - 35.0
    - 52.0
    - 55.0
    - 54.0
    - 56.0
    - 53.0
    - 56.0
    - 58.0
    - 55.0
    - 55.0
    - 55.0
    - 55.0
    - 55.0
    - 56.0
    - 55.0
    - 53.0
    - 56.0
    - 49.0
    - 55.0
    - 54.0
    - 58.0
    - 55.0
    - 57.0
    - 56.0
    - 55.0
    - 49.0
    - 52.0
    - 57.0
    - 45.0
    - 56.0
    - 45.0
    - 45.0
    - 55.0
    - 54.0
    - 53.0
    - 47.0
    - 55.0
    - 42.0
    - 50.0
    - 49.0
    - 49.0
    - 49.0
    - 50.0
    - 50.0
    - 50.0
    - 51.0
    - 51.0
    - 50.0
    - 51.0
    - 51.0
    - 47.0
    - 51.0
    - 50.0
    - 48.0
    - 49.0
    - 51.0
    - 47.0
    - 45.0
    - 47.0
    - 49.0
    - 51.0
    - 43.0
    - 46.0
    - 46.0
    - 49.0
    B03:
    - 26.0
    - 28.0
    - 30.0
    - 28.0
    - 67.0
    - 75.0
    - 75.0
    - 80.0
    - 104.0
    - 106.0
    - 110.0
    - 106.0
    - 118.0
    - 118.0
    - 118.0
    - 118.0
    - 126.0
    - 131.0
    - 129.0
    - 129.0
    - 137.0
    - 134.0
    - 135.0
    - 138.0
    - 144.0
    - 146.0
    - 147.0
    - 145.0
    - 146.0
    - 149.0
    - 149.0
    - 153.0
    - 150.0
    - 154.0
    - 154.0
    - 151.0
    - 148.0
    - 151.0
    - 156.0
    - 152.0
    - 145.0
    - 148.0
    - 142.0
    - 145.0
    - 142.0
    - 143.0
    - 147.0
    - 149.0
    - 142.0
    - 143.0
    - 138.0
    - 144.0
    - 141.0
    - 136.0
    - 140.0
    - 139.0
    - 136.0
    - 138.0
    - 141.0
    - 139.0
    - 139.0
    - 138.0
    - 140.0
    - 142.0
    - 142.0
    - 138.0
    - 147.0
    - 145.0
    B04:
    - 29.0
    - 31.0
    - 32.0
    - 30.0
    - 52.0
    - 53.0
    - 54.0
    - 55.0
    - 51.0
    - 51.0
    - 55.0
    - 50.0
    - 49.0
    - 50.0
    - 50.0
    - 50.0
    - 52.0
    - 51.0
    - 48.0
    - 51.0
    - 44.0
    - 50.0
    - 49.0
    - 53.0
    - 50.0
    - 53.0
    - 51.0
    - 49.0
    - 44.0
    - 50.0
    - 53.0
    - 40.0
    - 51.0
    - 41.0
    - 41.0
    - 50.0
    - 48.0
    - 47.0
    - 42.0
    - 51.0
    - 37.0
    - 44.0
    - 43.0
    - 45.0
    - 45.0
    - 46.0
    - 44.0
    - 43.0
    - 43.0
    - 44.0
    - 43.0
    - 45.0
    - 41.0
    - 39.0
    - 42.0
    - 43.0
    - 40.0
    - 40.0
    - 42.0
    - 39.0
    - 37.0
    - 40.0
    - 41.0
    - 43.0
    - 37.0
    - 39.0
    - 36.0
    - 43.0
    B05:
    - 20.0
    - 24.0
    - 25.0
    - 22.0
    - 41.0
    - 42.0
    - 43.0
    - 46.0
    - 41.0
    - 41.0
    - 45.0
    - 40.0
    - 40.0
    - 41.0
    - 41.0
    - 40.0
    - 41.0
    - 42.0
    - 39.0
    - 43.0
    - 37.0
    - 39.0
    - 39.0
    - 42.0
    - 39.0
    - 41.0
    - 41.0
    - 39.0
    - 33.0
    - 36.0
    - 40.0
    - 32.0
    - 38.0
    - 30.0
    - 29.0
    - 36.0
    - 37.0
    - 36.0
    - 31.0
    - 38.0
    - 27.0
    - 32.0
    - 31.0
    - 32.0
    - 30.0
    - 34.0
    - 31.0
    - 32.0
    - 30.0
    - 31.0
    - 32.0
    - 32.0
    - 30.0
    - 28.0
    - 31.0
    - 30.0
    - 28.0
    - 30.0
    - 30.0
    - 27.0
    - 27.0
    - 30.0
    - 28.0
    - 30.0
    - 27.0
    - 28.0
    - 25.0
    - 30.0
    B06:
    - 17.0
    - 16.0
    - 18.0
    - 16.0
    - 94.0
    - 95.0
    - 97.0
    - 101.0
    - 157.0
    - 160.0
    - 164.0
    - 163.0
    - 192.0
    - 195.0
    - 194.0
    - 195.0
    - 212.0
    - 214.0
    - 209.0
    - 211.0
    - 224.0
    - 223.0
    - 222.0
    - 225.0
    - 248.0
    - 249.0
    - 250.0
    - 250.0
    - 260.0
    - 261.0
    - 263.0
    - 262.0
    - 270.0
    - 269.0
    - 268.0
    - 269.0
    - 278.0
    - 279.0
    - 278.0
    - 278.0
    - 284.0
    - 285.0
    - 286.0
    - 286.0
    - 289.0
    - 288.0
    - 289.0
    - 290.0
    - 292.0
    - 291.0
    - 290.0
    - 292.0
    - 291.0
    - 292.0
    - 293.0
    - 294.0
    - 294.0
    - 295.0
    - 296.0
    - 293.0
    - 295.0
    - 296.0
    - 297.0
    - 297.0
    - 298.0
    - 295.0
    - 299.0
    - 300.0
    B07:
    - 18.0
    - 18.0
    - 18.0
    - 17.0
    - 68.0
    - 64.0
    - 65.0
    - 66.0
    - 59.0
    - 58.0
    - 63.0
    - 59.0
    - 57.0
    - 59.0
    - 58.0
    - 56.0
    - 58.0
    - 61.0
    - 57.0
    - 59.0
    - 62.0
    - 57.0
    - 55.0
    - 61.0
    - 52.0
    - 54.0
    - 54.0
    - 53.0
    - 45.0
    - 48.0
    - 52.0
    - 48.0
    - 49.0
    - 46.0
    - 46.0
    - 49.0
    - 49.0
    - 48.0
    - 49.0
    - 49.0
    - 42.0
    - 46.0
    - 43.0
    - 46.0
    - 43.0
    - 46.0
    - 45.0
    - 47.0
    - 42.0
    - 43.0
    - 42.0
    - 45.0
    - 41.0
    - 38.0
    - 42.0
    - 42.0
    - 39.0
    - 39.0
    - 42.0
    - 38.0
    - 38.0
    - 39.0
    - 39.0
    - 41.0
    - 36.0
    - 37.0
    - 37.0
    - 40.0
    B08:
    - 21.0
    - 22.0
    - 21.0
    - 20.0
    - 36.0
    - 34.0
    - 34.0
    - 36.0
    - 56.0
    - 55.0
    - 60.0
    - 58.0
    - 69.0
    - 70.0
    - 69.0
    - 71.0
    - 75.0
    - 85.0
    - 79.0
    - 77.0
    - 92.0
    - 84.0
    - 82.0
    - 86.0
    - 95.0
    - 99.0
    - 99.0
    - 100.0
    - 99.0
    - 109.0
    - 107.0
    - 116.0
    - 114.0
    - 124.0
    - 120.0
    - 117.0
    - 127.0
    - 129.0
    - 140.0
    - 127.0
    - 144.0
    - 150.0
    - 142.0
    - 142.0
    - 151.0
    - 148.0
    - 159.0
    - 164.0
    - 149.0
    - 155.0
    - 153.0
    - 165.0
    - 154.0
    - 154.0
    - 158.0
    - 164.0
    - 169.0
    - 160.0
    - 163.0
    - 164.0
    - 161.0
    - 164.0
    - 164.0
    - 164.0
    - 171.0
    - 168.0
    - 175.0
    - 175.0
    B09:
    - 18.0
    - 21.0
    - 19.0
    - 18.0
    - 73.0
    - 70.0
    - 71.0
    - 72.0
    - 130.0
    - 131.0
    - 136.0
    - 134.0
    - 165.0
    - 165.0
    - 166.0
    - 168.0
    - 186.0
    - 187.0
    - 183.0
    - 185.0
    - 205.0
    - 200.0
    - 201.0
    - 205.0
    - 208.0
    - 209.0
    - 209.0
    - 208.0
    - 200.0
    - 203.0
    - 202.0
    - 203.0
    - 195.0
    - 197.0
    - 196.0
    - 196.0
    - 195.0
    - 195.0
    - 197.0
    - 195.0
    - 195.0
    - 199.0
    - 194.0
    - 196.0
    - 194.0
    - 194.0
    - 197.0
    - 200.0
    - 183.0
    - 184.0
    - 182.0
    - 187.0
    - 173.0
    - 172.0
    - 176.0
    - 174.0
    - 167.0
    - 161.0
    - 164.0
    - 162.0
    - 151.0
    - 151.0
    - 154.0
    - 154.0
    - 142.0
    - 141.0
    - 146.0
    - 146.0
    B10:
    - 19.0
    - 21.0
    - 20.0
    - 18.0
    - 68.0
    - 65.0
    - 66.0
    - 65.0
    - 69.0
    - 68.0
    - 69.0
    - 65.0
    - 67.0
    - 67.0
    - 66.0
    - 65.0
    - 67.0
    - 71.0
    - 67.0
    - 67.0
    - 71.0
    - 63.0
    - 62.0
    - 66.0
    - 59.0
    - 61.0
    - 61.0
    - 58.0
    - 55.0
    - 56.0
    - 57.0
    - 57.0
    - 56.0
    - 55.0
    - 53.0
    - 54.0
    - 52.0
    - 54.0
    - 54.0
    - 53.0
    - 46.0
    - 47.0
    - 46.0
    - 47.0
    - 44.0
    - 46.0
    - 46.0
    - 49.0
    - 43.0
    - 44.0
    - 41.0
    - 44.0
    - 40.0
    - 37.0
    - 41.0
    - 42.0
    - 38.0
    - 37.0
    - 39.0
    - 36.0
    - 33.0
    - 36.0
    - 34.0
    - 38.0
    - 32.0
    - 33.0
    - 34.0
    - 36.0
    B11:
    - 23.0
    - 23.0
    - 23.0
    - 22.0
    - 63.0
    - 63.0
    - 67.0
    - 70.0
    - 108.0
    - 110.0
    - 115.0
    - 112.0
    - 145.0
    - 144.0
    - 146.0
    - 146.0
    - 163.0
    - 165.0
    - 163.0
    - 164.0
    - 185.0
    - 178.0
    - 179.0
    - 181.0
    - 202.0
    - 203.0
    - 201.0
    - 201.0
    - 212.0
    - 213.0
    - 214.0
    - 212.0
    - 223.0
    - 225.0
    - 224.0
    - 225.0
    - 233.0
    - 234.0
    - 235.0
    - 235.0
    - 242.0
    - 246.0
    - 242.0
    - 242.0
    - 245.0
    - 247.0
    - 247.0
    - 249.0
    - 251.0
    - 250.0
    - 251.0
    - 250.0
    - 255.0
    - 254.0
    - 257.0
    - 255.0
    - 259.0
    - 258.0
    - 260.0
    - 258.0
    - 261.0
    - 262.0
    - 261.0
    - 263.0
    - 269.0
    - 266.0
    - 269.0
    - 269.0
    B12:
    - 38.0
    - 38.0
    - 40.0
    - 40.0
    - 101.0
    - 102.0
    - 103.0
    - 105.0
    - 126.0
    - 127.0
    - 134.0
    - 127.0
    - 147.0
    - 146.0
    - 147.0
    - 146.0
    - 163.0
    - 163.0
    - 161.0
    - 164.0
    - 178.0
    - 178.0
    - 177.0
    - 180.0
    - 199.0
    - 202.0
    - 203.0
    - 201.0
    - 211.0
    - 212.0
    - 215.0
    - 212.0
    - 226.0
    - 224.0
    - 224.0
    - 227.0
    - 238.0
    - 238.0
    - 240.0
    - 239.0
    - 253.0
    - 254.0
    - 252.0
    - 255.0
    - 258.0
    - 258.0
    - 257.0
    - 258.0
    - 263.0
    - 265.0
    - 262.0
    - 264.0
    - 267.0
    - 267.0
    - 269.0
    - 269.0
    - 274.0
    - 273.0
    - 274.0
    - 274.0
    - 276.0
    - 277.0
    - 277.0
    - 277.0
    - 281.0
    - 280.0
    - 282.0
    - 282.0
    C01:
    - 41.0
    - 44.0
    - 43.0
    - 41.0
    - 73.0
    - 76.0
    - 73.0
    - 80.0
    - 73.0
    - 73.0
    - 78.0
    - 73.0
    - 71.0
    - 71.0
    - 72.0
    - 70.0
    - 73.0
    - 72.0
    - 69.0
    - 73.0
    - 64.0
    - 69.0
    - 69.0
    - 72.0
    - 70.0
    - 72.0
    - 70.0
    - 70.0
    - 60.0
    - 68.0
    - 71.0
    - 60.0
    - 68.0
    - 57.0
    - 59.0
    - 65.0
    - 66.0
    - 64.0
    - 57.0
    - 65.0
    - 51.0
    - 59.0
    - 59.0
    - 58.0
    - 59.0
    - 57.0
    - 60.0
    - 59.0
    - 58.0
    - 59.0
    - 58.0
    - 60.0
    - 56.0
    - 56.0
    - 60.0
    - 59.0
    - 55.0
    - 56.0
    - 58.0
    - 52.0
    - 54.0
    - 56.0
    - 55.0
    - 57.0
    - 52.0
    - 53.0
    - 51.0
    - 55.0
    C02:
    - 32.0
    - 35.0
    - 35.0
    - 34.0
    - 55.0
    - 59.0
    - 59.0
    - 61.0
    - 73.0
    - 76.0
    - 80.0
    - 77.0
    - 94.0
    - 95.0
    - 97.0
    - 96.0
    - 109.0
    - 111.0
    - 111.0
    - 112.0
    - 120.0
    - 122.0
    - 121.0
    - 127.0
    - 140.0
    - 142.0
    - 142.0
    - 143.0
    - 149.0
    - 151.0
    - 155.0
    - 150.0
    - 163.0
    - 159.0
    - 160.0
    - 165.0
    - 172.0
    - 172.0
    - 171.0
    - 173.0
    - 179.0
    - 183.0
    - 181.0
    - 183.0
    - 184.0
    - 185.0
    - 185.0
    - 184.0
    - 187.0
    - 188.0
    - 186.0
    - 185.0
    - 184.0
    - 182.0
    - 184.0
    - 187.0
    - 181.0
    - 181.0
    - 182.0
    - 180.0
    - 179.0
    - 178.0
    - 179.0
    - 181.0
    - 178.0
    - 175.0
    - 179.0
    - 179.0
    C03:
    - 28.0
    - 32.0
    - 33.0
    - 32.0
    - 127.0
    - 134.0
    - 134.0
    - 138.0
    - 185.0
    - 187.0
    - 189.0
    - 191.0
    - 213.0
    - 212.0
    - 213.0
    - 212.0
    - 223.0
    - 223.0
    - 222.0
    - 224.0
    - 229.0
    - 230.0
    - 229.0
    - 232.0
    - 239.0
    - 242.0
    - 241.0
    - 242.0
    - 245.0
    - 245.0
    - 246.0
    - 246.0
    - 252.0
    - 251.0
    - 252.0
    - 252.0
    - 253.0
    - 256.0
    - 257.0
    - 256.0
    - 256.0
    - 256.0
    - 252.0
    - 254.0
    - 252.0
    - 254.0
    - 254.0
    - 254.0
    - 252.0
    - 252.0
    - 248.0
    - 250.0
    - 250.0
    - 248.0
    - 249.0
    - 251.0
    - 246.0
    - 245.0
    - 248.0
    - 246.0
    - 245.0
    - 243.0
    - 245.0
    - 246.0
    - 243.0
    - 241.0
    - 246.0
    - 245.0
    C04:
    - 37.0
    - 38.0
    - 37.0
    - 35.0
    - 42.0
    - 45.0
    - 45.0
    - 50.0
    - 59.0
    - 60.0
    - 64.0
    - 60.0
    - 69.0
    - 71.0
    - 70.0
    - 69.0
    - 76.0
    - 78.0
    - 75.0
    - 77.0
    - 80.0
    - 80.0
    - 81.0
    - 86.0
    - 92.0
    - 95.0
    - 96.0
    - 94.0
    - 101.0
    - 99.0
    - 104.0
    - 101.0
    - 110.0
    - 109.0
    - 111.0
    - 110.0
    - 118.0
    - 120.0
    - 129.0
    - 124.0
    - 147.0
    - 145.0
    - 139.0
    - 144.0
    - 144.0
    - 149.0
    - 148.0
    - 151.0
    - 162.0
    - 160.0
    - 154.0
    - 157.0
    - 170.0
    - 166.0
    - 168.0
    - 168.0
    - 176.0
    - 175.0
    - 179.0
    - 177.0
    - 186.0
    - 185.0
    - 187.0
    - 189.0
    - 199.0
    - 195.0
    - 206.0
    - 199.0
    C05:
    - 23.0
    - 30.0
    - 33.0
    - 35.0
    - 97.0
    - 99.0
    - 99.0
    - 103.0
    - 141.0
    - 142.0
    - 147.0
    - 144.0
    - 175.0
    - 178.0
    - 178.0
    - 178.0
    - 179.0
    - 182.0
    - 182.0
    - 183.0
    - 187.0
    - 183.0
    - 185.0
    - 186.0
    - 181.0
    - 182.0
    - 183.0
    - 182.0
    - 173.0
    - 172.0
    - 174.0
    - 177.0
    - 166.0
    - 166.0
    - 165.0
    - 166.0
    - 152.0
    - 151.0
    - 155.0
    - 154.0
    - 130.0
    - 131.0
    - 126.0
    - 129.0
    - 124.0
    - 126.0
    - 127.0
    - 129.0
    - 115.0
    - 116.0
    - 115.0
    - 118.0
    - 105.0
    - 103.0
    - 107.0
    - 107.0
    - 96.0
    - 95.0
    - 97.0
    - 94.0
    - 85.0
    - 88.0
    - 89.0
    - 89.0
    - 77.0
    - 76.0
    - 77.0
    - 81.0
    C06:
    - 15.0
    - 15.0
    - 15.0
    - 14.0
    - 27.0
    - 26.0
    - 27.0
    - 28.0
    - 25.0
    - 23.0
    - 28.0
    - 24.0
    - 26.0
    - 25.0
    - 25.0
    - 23.0
    - 26.0
    - 29.0
    - 26.0
    - 24.0
    - 27.0
    - 25.0
    - 23.0
    - 27.0
    - 23.0
    - 28.0
    - 26.0
    - 26.0
    - 20.0
    - 23.0
    - 25.0
    - 22.0
    - 22.0
    - 19.0
    - 19.0
    - 23.0
    - 21.0
    - 23.0
    - 24.0
    - 24.0
    - 15.0
    - 21.0
    - 18.0
    - 21.0
    - 20.0
    - 20.0
    - 24.0
    - 24.0
    - 17.0
    - 18.0
    - 17.0
    - 22.0
    - 15.0
    - 16.0
    - 18.0
    - 21.0
    - 17.0
    - 16.0
    - 19.0
    - 18.0
    - 13.0
    - 16.0
    - 18.0
    - 19.0
    - 15.0
    - 14.0
    - 17.0
    - 19.0
    C07:
    - 19.0
    - 18.0
    - 18.0
    - 18.0
    - 70.0
    - 71.0
    - 74.0
    - 75.0
    - 83.0
    - 84.0
    - 88.0
    - 87.0
    - 99.0
    - 98.0
    - 99.0
    - 100.0
    - 111.0
    - 115.0
    - 111.0
    - 111.0
    - 125.0
    - 119.0
    - 117.0
    - 123.0
    - 145.0
    - 146.0
    - 147.0
    - 148.0
    - 152.0
    - 161.0
    - 160.0
    - 163.0
    - 174.0
    - 176.0
    - 173.0
    - 175.0
    - 185.0
    - 186.0
    - 191.0
    - 188.0
    - 194.0
    - 199.0
    - 196.0
    - 197.0
    - 203.0
    - 204.0
    - 210.0
    - 211.0
    - 205.0
    - 207.0
    - 206.0
    - 212.0
    - 204.0
    - 204.0
    - 208.0
    - 210.0
    - 211.0
    - 206.0
    - 210.0
    - 207.0
    - 206.0
    - 207.0
    - 206.0
    - 208.0
    - 208.0
    - 208.0
    - 211.0
    - 213.0
    C08:
    - 16.0
    - 17.0
    - 16.0
    - 17.0
    - 68.0
    - 67.0
    - 71.0
    - 73.0
    - 117.0
    - 119.0
    - 124.0
    - 122.0
    - 139.0
    - 137.0
    - 140.0
    - 141.0
    - 147.0
    - 154.0
    - 151.0
    - 151.0
    - 156.0
    - 151.0
    - 150.0
    - 153.0
    - 164.0
    - 167.0
    - 167.0
    - 169.0
    - 182.0
    - 187.0
    - 188.0
    - 189.0
    - 200.0
    - 203.0
    - 202.0
    - 201.0
    - 216.0
    - 219.0
    - 224.0
    - 220.0
    - 224.0
    - 229.0
    - 224.0
    - 228.0
    - 228.0
    - 229.0
    - 232.0
    - 235.0
    - 229.0
    - 231.0
    - 228.0
    - 233.0
    - 232.0
    - 228.0
    - 231.0
    - 235.0
    - 233.0
    - 230.0
    - 231.0
    - 231.0
    - 231.0
    - 229.0
    - 231.0
    - 231.0
    - 230.0
    - 226.0
    - 232.0
    - 232.0
    C09:
    - 21.0
    - 22.0
    - 21.0
    - 21.0
    - 79.0
    - 79.0
    - 83.0
    - 87.0
    - 137.0
    - 139.0
    - 144.0
    - 143.0
    - 164.0
    - 165.0
    - 169.0
    - 169.0
    - 182.0
    - 182.0
    - 179.0
    - 184.0
    - 194.0
    - 192.0
    - 192.0
    - 197.0
    - 218.0
    - 222.0
    - 223.0
    - 220.0
    - 231.0
    - 234.0
    - 235.0
    - 234.0
    - 247.0
    - 246.0
    - 244.0
    - 246.0
    - 251.0
    - 252.0
    - 254.0
    - 252.0
    - 257.0
    - 259.0
    - 256.0
    - 256.0
    - 259.0
    - 261.0
    - 262.0
    - 264.0
    - 262.0
    - 262.0
    - 261.0
    - 264.0
    - 265.0
    - 263.0
    - 264.0
    - 265.0
    - 268.0
    - 267.0
    - 267.0
    - 266.0
    - 268.0
    - 270.0
    - 268.0
    - 268.0
    - 271.0
    - 269.0
    - 273.0
    - 273.0
    C10:
    - 19.0
    - 18.0
    - 18.0
    - 18.0
    - 38.0
    - 35.0
    - 38.0
    - 38.0
    - 34.0
    - 34.0
    - 35.0
    - 33.0
    - 34.0
    - 31.0
    - 33.0
    - 31.0
    - 33.0
    - 35.0
    - 34.0
    - 34.0
    - 36.0
    - 31.0
    - 30.0
    - 33.0
    - 33.0
    - 36.0
    - 35.0
    - 33.0
    - 35.0
    - 38.0
    - 43.0
    - 43.0
    - 53.0
    - 61.0
    - 61.0
    - 64.0
    - 64.0
    - 69.0
    - 80.0
    - 76.0
    - 73.0
    - 82.0
    - 80.0
    - 82.0
    - 83.0
    - 87.0
    - 99.0
    - 104.0
    - 79.0
    - 87.0
    - 88.0
    - 101.0
    - 90.0
    - 91.0
    - 97.0
    - 102.0
    - 108.0
    - 100.0
    - 108.0
    - 107.0
    - 102.0
    - 106.0
    - 107.0
    - 111.0
    - 115.0
    - 112.0
    - 123.0
    - 126.0
    C11:
    - 23.0
    - 22.0
    - 20.0
    - 21.0
    - 43.0
    - 43.0
    - 42.0
    - 43.0
    - 39.0
    - 41.0
    - 44.0
    - 40.0
    - 44.0
    - 45.0
    - 45.0
    - 42.0
    - 47.0
    - 49.0
    - 48.0
    - 47.0
    - 49.0
    - 50.0
    - 48.0
    - 53.0
    - 57.0
    - 57.0
    - 59.0
    - 58.0
    - 51.0
    - 56.0
    - 57.0
    - 57.0
    - 58.0
    - 61.0
    - 58.0
    - 60.0
    - 61.0
    - 63.0
    - 68.0
    - 63.0
    - 61.0
    - 69.0
    - 64.0
    - 64.0
    - 65.0
    - 64.0
    - 70.0
    - 73.0
    - 63.0
    - 65.0
    - 63.0
    - 69.0
    - 60.0
    - 61.0
    - 62.0
    - 64.0
    - 60.0
    - 57.0
    - 61.0
    - 58.0
    - 56.0
    - 56.0
    - 57.0
    - 59.0
    - 55.0
    - 54.0
    - 58.0
    - 61.0
    C12:
    - 37.0
    - 37.0
    - 34.0
    - 33.0
    - 45.0
    - 45.0
    - 48.0
    - 48.0
    - 42.0
    - 42.0
    - 47.0
    - 42.0
    - 41.0
    - 41.0
    - 41.0
    - 41.0
    - 42.0
    - 45.0
    - 41.0
    - 42.0
    - 44.0
    - 40.0
    - 39.0
    - 42.0
    - 41.0
    - 42.0
    - 43.0
    - 38.0
    - 37.0
    - 41.0
    - 43.0
    - 39.0
    - 41.0
    - 39.0
    - 37.0
    - 40.0
    - 41.0
    - 41.0
    - 40.0
    - 42.0
    - 35.0
    - 39.0
    - 37.0
    - 39.0
    - 38.0
    - 40.0
    - 39.0
    - 41.0
    - 37.0
    - 37.0
    - 39.0
    - 40.0
    - 36.0
    - 35.0
    - 36.0
    - 37.0
    - 37.0
    - 37.0
    - 38.0
    - 35.0
    - 36.0
    - 36.0
    - 36.0
    - 38.0
    - 36.0
    - 37.0
    - 36.0
    - 38.0
    D01:
    - 42.0
    - 43.0
    - 45.0
    - 42.0
    - 109.0
    - 117.0
    - 116.0
    - 122.0
    - 168.0
    - 169.0
    - 173.0
    - 170.0
    - 199.0
    - 201.0
    - 200.0
    - 201.0
    - 211.0
    - 214.0
    - 212.0
    - 214.0
    - 223.0
    - 224.0
    - 224.0
    - 227.0
    - 246.0
    - 250.0
    - 250.0
    - 248.0
    - 257.0
    - 258.0
    - 261.0
    - 259.0
    - 268.0
    - 267.0
    - 268.0
    - 269.0
    - 278.0
    - 279.0
    - 279.0
    - 281.0
    - 287.0
    - 289.0
    - 287.0
    - 288.0
    - 290.0
    - 290.0
    - 291.0
    - 290.0
    - 293.0
    - 294.0
    - 291.0
    - 294.0
    - 296.0
    - 294.0
    - 295.0
    - 296.0
    - 296.0
    - 295.0
    - 297.0
    - 296.0
    - 296.0
    - 296.0
    - 297.0
    - 298.0
    - 298.0
    - 296.0
    - 300.0
    - 299.0
    D02:
    - 26.0
    - 27.0
    - 29.0
    - 28.0
    - 60.0
    - 63.0
    - 61.0
    - 66.0
    - 56.0
    - 56.0
    - 60.0
    - 56.0
    - 52.0
    - 54.0
    - 52.0
    - 51.0
    - 53.0
    - 54.0
    - 52.0
    - 54.0
    - 49.0
    - 50.0
    - 49.0
    - 53.0
    - 48.0
    - 49.0
    - 48.0
    - 47.0
    - 40.0
    - 45.0
    - 49.0
    - 37.0
    - 44.0
    - 37.0
    - 36.0
    - 45.0
    - 43.0
    - 41.0
    - 36.0
    - 45.0
    - 31.0
    - 36.0
    - 36.0
    - 34.0
    - 35.0
    - 36.0
    - 36.0
    - 34.0
    - 36.0
    - 36.0
    - 33.0
    - 36.0
    - 33.0
    - 32.0
    - 35.0
    - 32.0
    - 32.0
    - 32.0
    - 34.0
    - 29.0
    - 30.0
    - 31.0
    - 32.0
    - 34.0
    - 28.0
    - 32.0
    - 27.0
    - 32.0
    D03:
    - 19.0
    - 19.0
    - 21.0
    - 19.0
    - 48.0
    - 50.0
    - 48.0
    - 51.0
    - 52.0
    - 53.0
    - 56.0
    - 54.0
    - 65.0
    - 65.0
    - 67.0
    - 68.0
    - 76.0
    - 80.0
    - 78.0
    - 81.0
    - 93.0
    - 90.0
    - 91.0
    - 97.0
    - 115.0
    - 117.0
    - 119.0
    - 118.0
    - 129.0
    - 128.0
    - 134.0
    - 131.0
    - 150.0
    - 149.0
    - 147.0
    - 151.0
    - 167.0
    - 166.0
    - 168.0
    - 171.0
    - 184.0
    - 188.0
    - 186.0
    - 187.0
    - 191.0
    - 192.0
    - 194.0
    - 195.0
    - 199.0
    - 198.0
    - 198.0
    - 200.0
    - 203.0
    - 203.0
    - 205.0
    - 205.0
    - 211.0
    - 209.0
    - 212.0
    - 210.0
    - 216.0
    - 217.0
    - 216.0
    - 219.0
    - 224.0
    - 223.0
    - 226.0
    - 227.0
    D04:
    - 22.0
    - 22.0
    - 21.0
    - 20.0
    - 39.0
    - 39.0
    - 39.0
    - 40.0
    - 36.0
    - 35.0
    - 38.0
    - 35.0
    - 35.0
    - 34.0
    - 33.0
    - 32.0
    - 34.0
    - 34.0
    - 33.0
    - 35.0
    - 34.0
    - 32.0
    - 32.0
    - 34.0
    - 30.0
    - 33.0
    - 32.0
    - 29.0
    - 26.0
    - 27.0
    - 32.0
    - 26.0
    - 28.0
    - 24.0
    - 24.0
    - 29.0
    - 27.0
    - 27.0
    - 26.0
    - 28.0
    - 21.0
    - 24.0
    - 22.0
    - 24.0
    - 23.0
    - 24.0
    - 23.0
    - 25.0
    - 23.0
    - 24.0
    - 23.0
    - 24.0
    - 22.0
    - 20.0
    - 22.0
    - 22.0
    - 22.0
    - 21.0
    - 21.0
    - 18.0
    - 19.0
    - 21.0
    - 20.0
    - 22.0
    - 18.0
    - 19.0
    - 19.0
    - 23.0
    D05:
    - 21.0
    - 22.0
    - 23.0
    - 25.0
    - 113.0
    - 111.0
    - 113.0
    - 115.0
    - 148.0
    - 150.0
    - 153.0
    - 149.0
    - 166.0
    - 165.0
    - 165.0
    - 163.0
    - 173.0
    - 170.0
    - 171.0
    - 173.0
    - 176.0
    - 174.0
    - 175.0
    - 179.0
    - 176.0
    - 179.0
    - 179.0
    - 178.0
    - 184.0
    - 184.0
    - 188.0
    - 182.0
    - 193.0
    - 188.0
    - 192.0
    - 194.0
    - 198.0
    - 198.0
    - 198.0
    - 201.0
    - 208.0
    - 208.0
    - 207.0
    - 208.0
    - 211.0
    - 214.0
    - 209.0
    - 212.0
    - 218.0
    - 219.0
    - 217.0
    - 218.0
    - 223.0
    - 221.0
    - 224.0
    - 222.0
    - 225.0
    - 225.0
    - 227.0
    - 227.0
    - 230.0
    - 230.0
    - 230.0
    - 231.0
    - 239.0
    - 235.0
    - 241.0
    - 241.0
    D06:
    - 23.0
    - 24.0
    - 25.0
    - 27.0
    - 98.0
    - 100.0
    - 101.0
    - 105.0
    - 168.0
    - 170.0
    - 173.0
    - 172.0
    - 211.0
    - 212.0
    - 213.0
    - 211.0
    - 226.0
    - 228.0
    - 227.0
    - 227.0
    - 243.0
    - 238.0
    - 240.0
    - 244.0
    - 244.0
    - 246.0
    - 248.0
    - 244.0
    - 240.0
    - 241.0
    - 241.0
    - 241.0
    - 237.0
    - 236.0
    - 236.0
    - 237.0
    - 229.0
    - 228.0
    - 232.0
    - 230.0
    - 214.0
    - 215.0
    - 213.0
    - 214.0
    - 211.0
    - 212.0
    - 215.0
    - 213.0
    - 203.0
    - 207.0
    - 203.0
    - 208.0
    - 196.0
    - 194.0
    - 198.0
    - 200.0
    - 191.0
    - 189.0
    - 191.0
    - 189.0
    - 183.0
    - 182.0
    - 183.0
    - 186.0
    - 177.0
    - 174.0
    - 180.0
    - 179.0
    D07:
    - 12.0
    - 11.0
    - 12.0
    - 11.0
    - 26.0
    - 27.0
    - 27.0
    - 29.0
    - 32.0
    - 32.0
    - 35.0
    - 31.0
    - 32.0
    - 32.0
    - 32.0
    - 31.0
    - 34.0
    - 36.0
    - 33.0
    - 34.0
    - 42.0
    - 32.0
    - 33.0
    - 35.0
    - 34.0
    - 37.0
    - 38.0
    - 35.0
    - 39.0
    - 35.0
    - 37.0
    - 40.0
    - 41.0
    - 44.0
    - 42.0
    - 41.0
    - 42.0
    - 43.0
    - 49.0
    - 42.0
    - 47.0
    - 43.0
    - 40.0
    - 43.0
    - 41.0
    - 43.0
    - 43.0
    - 44.0
    - 44.0
    - 44.0
    - 42.0
    - 44.0
    - 43.0
    - 40.0
    - 42.0
    - 42.0
    - 40.0
    - 41.0
    - 42.0
    - 39.0
    - 38.0
    - 39.0
    - 41.0
    - 41.0
    - 39.0
    - 36.0
    - 39.0
    - 42.0
    D08:
    - 15.0
    - 16.0
    - 15.0
    - 14.0
    - 43.0
    - 42.0
    - 43.0
    - 43.0
    - 38.0
    - 39.0
    - 40.0
    - 36.0
    - 36.0
    - 35.0
    - 35.0
    - 34.0
    - 37.0
    - 38.0
    - 34.0
    - 35.0
    - 36.0
    - 33.0
    - 32.0
    - 35.0
    - 31.0
    - 33.0
    - 32.0
    - 30.0
    - 26.0
    - 27.0
    - 31.0
    - 28.0
    - 28.0
    - 25.0
    - 24.0
    - 29.0
    - 26.0
    - 25.0
    - 28.0
    - 28.0
    - 19.0
    - 23.0
    - 20.0
    - 22.0
    - 20.0
    - 23.0
    - 24.0
    - 25.0
    - 20.0
    - 20.0
    - 18.0
    - 22.0
    - 18.0
    - 15.0
    - 18.0
    - 18.0
    - 16.0
    - 17.0
    - 17.0
    - 16.0
    - 14.0
    - 16.0
    - 17.0
    - 19.0
    - 16.0
    - 15.0
    - 17.0
    - 19.0
    D09:
    - 21.0
    - 21.0
    - 21.0
    - 21.0
    - 44.0
    - 41.0
    - 43.0
    - 46.0
    - 41.0
    - 40.0
    - 44.0
    - 40.0
    - 41.0
    - 40.0
    - 39.0
    - 38.0
    - 41.0
    - 43.0
    - 41.0
    - 41.0
    - 44.0
    - 41.0
    - 40.0
    - 42.0
    - 38.0
    - 41.0
    - 41.0
    - 39.0
    - 37.0
    - 37.0
    - 40.0
    - 37.0
    - 38.0
    - 36.0
    - 36.0
    - 39.0
    - 36.0
    - 35.0
    - 38.0
    - 37.0
    - 34.0
    - 35.0
    - 33.0
    - 35.0
    - 32.0
    - 34.0
    - 35.0
    - 36.0
    - 34.0
    - 35.0
    - 33.0
    - 34.0
    - 34.0
    - 31.0
    - 33.0
    - 34.0
    - 32.0
    - 30.0
    - 32.0
    - 31.0
    - 28.0
    - 30.0
    - 31.0
    - 32.0
    - 28.0
    - 27.0
    - 31.0
    - 33.0
    D10:
    - 21.0
    - 20.0
    - 20.0
    - 19.0
    - 42.0
    - 42.0
    - 42.0
    - 42.0
    - 37.0
    - 39.0
    - 40.0
    - 37.0
    - 37.0
    - 37.0
    - 38.0
    - 36.0
    - 38.0
    - 40.0
    - 37.0
    - 37.0
    - 38.0
    - 35.0
    - 36.0
    - 39.0
    - 34.0
    - 36.0
    - 36.0
    - 34.0
    - 31.0
    - 33.0
    - 35.0
    - 33.0
    - 34.0
    - 30.0
    - 30.0
    - 35.0
    - 32.0
    - 31.0
    - 33.0
    - 34.0
    - 31.0
    - 34.0
    - 32.0
    - 33.0
    - 30.0
    - 33.0
    - 34.0
    - 36.0
    - 32.0
    - 33.0
    - 34.0
    - 35.0
    - 34.0
    - 29.0
    - 35.0
    - 35.0
    - 33.0
    - 31.0
    - 34.0
    - 32.0
    - 31.0
    - 34.0
    - 35.0
    - 36.0
    - 34.0
    - 34.0
    - 36.0
    - 39.0
    D11:
    - 20.0
    - 19.0
    - 18.0
    - 19.0
    - 37.0
    - 37.0
    - 39.0
    - 38.0
    - 34.0
    - 34.0
    - 38.0
    - 33.0
    - 34.0
    - 34.0
    - 31.0
    - 32.0
    - 35.0
    - 36.0
    - 33.0
    - 34.0
    - 34.0
    - 31.0
    - 32.0
    - 35.0
    - 28.0
    - 32.0
    - 29.0
    - 28.0
    - 24.0
    - 26.0
    - 30.0
    - 25.0
    - 27.0
    - 24.0
    - 23.0
    - 30.0
    - 27.0
    - 26.0
    - 27.0
    - 30.0
    - 22.0
    - 27.0
    - 24.0
    - 27.0
    - 25.0
    - 27.0
    - 28.0
    - 30.0
    - 25.0
    - 28.0
    - 25.0
    - 28.0
    - 25.0
    - 23.0
    - 28.0
    - 27.0
    - 26.0
    - 26.0
    - 27.0
    - 25.0
    - 26.0
    - 29.0
    - 29.0
    - 30.0
    - 28.0
    - 29.0
    - 32.0
    - 35.0
    D12:
    - 37.0
    - 35.0
    - 34.0
    - 35.0
    - 72.0
    - 68.0
    - 73.0
    - 71.0
    - 94.0
    - 93.0
    - 97.0
    - 94.0
    - 111.0
    - 112.0
    - 111.0
    - 113.0
    - 126.0
    - 126.0
    - 125.0
    - 126.0
    - 139.0
    - 136.0
    - 136.0
    - 140.0
    - 157.0
    - 161.0
    - 161.0
    - 159.0
    - 169.0
    - 170.0
    - 171.0
    - 170.0
    - 183.0
    - 182.0
    - 183.0
    - 184.0
    - 193.0
    - 194.0
    - 198.0
    - 196.0
    - 208.0
    - 209.0
    - 207.0
    - 209.0
    - 211.0
    - 214.0
    - 215.0
    - 216.0
    - 219.0
    - 221.0
    - 219.0
    - 223.0
    - 227.0
    - 225.0
    - 227.0
    - 228.0
    - 233.0
    - 232.0
    - 233.0
    - 232.0
    - 236.0
    - 237.0
    - 237.0
    - 238.0
    - 244.0
    - 245.0
    - 247.0
    - 246.0
    E01:
    - 34.0
    - 34.0
    - 35.0
    - 36.0
    - 101.0
    - 108.0
    - 110.0
    - 115.0
    - 190.0
    - 190.0
    - 193.0
    - 193.0
    - 216.0
    - 218.0
    - 216.0
    - 214.0
    - 226.0
    - 225.0
    - 226.0
    - 229.0
    - 235.0
    - 234.0
    - 236.0
    - 238.0
    - 248.0
    - 250.0
    - 250.0
    - 250.0
    - 254.0
    - 252.0
    - 254.0
    - 253.0
    - 260.0
    - 257.0
    - 256.0
    - 259.0
    - 265.0
    - 266.0
    - 265.0
    - 266.0
    - 274.0
    - 273.0
    - 273.0
    - 274.0
    - 277.0
    - 277.0
    - 275.0
    - 276.0
    - 283.0
    - 283.0
    - 281.0
    - 282.0
    - 287.0
    - 285.0
    - 287.0
    - 287.0
    - 290.0
    - 292.0
    - 291.0
    - 289.0
    - 294.0
    - 295.0
    - 296.0
    - 295.0
    - 298.0
    - 297.0
    - 300.0
    - 301.0
    E02:
    - 23.0
    - 25.0
    - 25.0
    - 25.0
    - 74.0
    - 77.0
    - 79.0
    - 79.0
    - 101.0
    - 102.0
    - 106.0
    - 103.0
    - 130.0
    - 130.0
    - 132.0
    - 129.0
    - 144.0
    - 144.0
    - 144.0
    - 145.0
    - 158.0
    - 155.0
    - 157.0
    - 163.0
    - 190.0
    - 192.0
    - 192.0
    - 189.0
    - 205.0
    - 204.0
    - 210.0
    - 205.0
    - 223.0
    - 220.0
    - 221.0
    - 225.0
    - 235.0
    - 234.0
    - 233.0
    - 238.0
    - 246.0
    - 248.0
    - 248.0
    - 248.0
    - 250.0
    - 252.0
    - 252.0
    - 252.0
    - 257.0
    - 257.0
    - 257.0
    - 256.0
    - 260.0
    - 259.0
    - 261.0
    - 261.0
    - 264.0
    - 263.0
    - 265.0
    - 262.0
    - 266.0
    - 267.0
    - 268.0
    - 269.0
    - 268.0
    - 268.0
    - 269.0
    - 271.0
    E03:
    - 21.0
    - 22.0
    - 22.0
    - 22.0
    - 46.0
    - 46.0
    - 46.0
    - 49.0
    - 40.0
    - 40.0
    - 44.0
    - 39.0
    - 37.0
    - 38.0
    - 36.0
    - 38.0
    - 40.0
    - 40.0
    - 38.0
    - 39.0
    - 37.0
    - 37.0
    - 36.0
    - 38.0
    - 33.0
    - 36.0
    - 35.0
    - 32.0
    - 28.0
    - 29.0
    - 34.0
    - 26.0
    - 37.0
    - 124.0
    - 111.0
    - 31.0
    - 42.0
    - 37.0
    - 25.0
    - 28.0
    - 19.0
    - 22.0
    - 21.0
    - 23.0
    - 20.0
    - 23.0
    - 21.0
    - 21.0
    - 22.0
    - 21.0
    - 22.0
    - 21.0
    - 19.0
    - 17.0
    - 21.0
    - 20.0
    - 16.0
    - 17.0
    - 19.0
    - 16.0
    - 16.0
    - 19.0
    - 20.0
    - 19.0
    - 15.0
    - 16.0
    - 17.0
    - 19.0
    E04:
    - 19.0
    - 20.0
    - 21.0
    - 19.0
    - 56.0
    - 53.0
    - 55.0
    - 55.0
    - 46.0
    - 46.0
    - 48.0
    - 45.0
    - 43.0
    - 43.0
    - 42.0
    - 42.0
    - 43.0
    - 46.0
    - 43.0
    - 43.0
    - 43.0
    - 39.0
    - 40.0
    - 43.0
    - 34.0
    - 37.0
    - 37.0
    - 33.0
    - 32.0
    - 32.0
    - 36.0
    - 31.0
    - 32.0
    - 27.0
    - 27.0
    - 32.0
    - 29.0
    - 28.0
    - 29.0
    - 30.0
    - 22.0
    - 26.0
    - 24.0
    - 25.0
    - 23.0
    - 25.0
    - 25.0
    - 24.0
    - 24.0
    - 23.0
    - 22.0
    - 24.0
    - 22.0
    - 20.0
    - 24.0
    - 22.0
    - 20.0
    - 20.0
    - 22.0
    - 19.0
    - 19.0
    - 20.0
    - 22.0
    - 23.0
    - 19.0
    - 18.0
    - 21.0
    - 20.0
    E05:
    - 27.0
    - 27.0
    - 32.0
    - 37.0
    - 105.0
    - 106.0
    - 108.0
    - 109.0
    - 133.0
    - 133.0
    - 138.0
    - 133.0
    - 147.0
    - 147.0
    - 148.0
    - 147.0
    - 155.0
    - 158.0
    - 155.0
    - 158.0
    - 167.0
    - 161.0
    - 164.0
    - 166.0
    - 179.0
    - 182.0
    - 182.0
    - 179.0
    - 189.0
    - 187.0
    - 191.0
    - 187.0
    - 201.0
    - 197.0
    - 198.0
    - 202.0
    - 212.0
    - 213.0
    - 210.0
    - 215.0
    - 224.0
    - 226.0
    - 226.0
    - 227.0
    - 227.0
    - 230.0
    - 229.0
    - 229.0
    - 235.0
    - 234.0
    - 234.0
    - 235.0
    - 238.0
    - 238.0
    - 241.0
    - 240.0
    - 243.0
    - 243.0
    - 244.0
    - 242.0
    - 246.0
    - 247.0
    - 247.0
    - 250.0
    - 249.0
    - 249.0
    - 249.0
    - 252.0
    E06:
    - 20.0
    - 20.0
    - 19.0
    - 18.0
    - 34.0
    - 33.0
    - 34.0
    - 35.0
    - 32.0
    - 32.0
    - 34.0
    - 31.0
    - 31.0
    - 31.0
    - 30.0
    - 30.0
    - 34.0
    - 36.0
    - 32.0
    - 32.0
    - 36.0
    - 30.0
    - 30.0
    - 34.0
    - 31.0
    - 34.0
    - 33.0
    - 30.0
    - 27.0
    - 30.0
    - 32.0
    - 28.0
    - 30.0
    - 28.0
    - 27.0
    - 30.0
    - 29.0
    - 30.0
    - 31.0
    - 31.0
    - 26.0
    - 30.0
    - 26.0
    - 28.0
    - 27.0
    - 28.0
    - 29.0
    - 29.0
    - 27.0
    - 28.0
    - 27.0
    - 27.0
    - 27.0
    - 23.0
    - 27.0
    - 26.0
    - 25.0
    - 24.0
    - 26.0
    - 23.0
    - 24.0
    - 25.0
    - 24.0
    - 26.0
    - 22.0
    - 22.0
    - 25.0
    - 27.0
    E07:
    - 15.0
    - 15.0
    - 14.0
    - 15.0
    - 32.0
    - 32.0
    - 33.0
    - 34.0
    - 33.0
    - 32.0
    - 36.0
    - 33.0
    - 35.0
    - 34.0
    - 33.0
    - 32.0
    - 37.0
    - 38.0
    - 37.0
    - 37.0
    - 39.0
    - 36.0
    - 35.0
    - 37.0
    - 37.0
    - 40.0
    - 40.0
    - 36.0
    - 36.0
    - 36.0
    - 41.0
    - 34.0
    - 37.0
    - 33.0
    - 34.0
    - 39.0
    - 36.0
    - 37.0
    - 36.0
    - 37.0
    - 32.0
    - 34.0
    - 32.0
    - 34.0
    - 31.0
    - 34.0
    - 33.0
    - 33.0
    - 32.0
    - 32.0
    - 31.0
    - 33.0
    - 30.0
    - 29.0
    - 30.0
    - 32.0
    - 28.0
    - 28.0
    - 29.0
    - 28.0
    - 27.0
    - 29.0
    - 30.0
    - 31.0
    - 25.0
    - 26.0
    - 27.0
    - 27.0
    E08:
    - 16.0
    - 17.0
    - 17.0
    - 18.0
    - 40.0
    - 38.0
    - 40.0
    - 42.0
    - 36.0
    - 37.0
    - 40.0
    - 36.0
    - 35.0
    - 35.0
    - 36.0
    - 34.0
    - 34.0
    - 36.0
    - 33.0
    - 35.0
    - 33.0
    - 32.0
    - 33.0
    - 36.0
    - 31.0
    - 33.0
    - 32.0
    - 31.0
    - 26.0
    - 29.0
    - 31.0
    - 30.0
    - 28.0
    - 25.0
    - 25.0
    - 28.0
    - 24.0
    - 26.0
    - 28.0
    - 27.0
    - 19.0
    - 23.0
    - 20.0
    - 22.0
    - 20.0
    - 22.0
    - 25.0
    - 25.0
    - 20.0
    - 22.0
    - 20.0
    - 24.0
    - 19.0
    - 18.0
    - 20.0
    - 20.0
    - 20.0
    - 19.0
    - 22.0
    - 20.0
    - 18.0
    - 19.0
    - 21.0
    - 22.0
    - 19.0
    - 19.0
    - 21.0
    - 24.0
    E09:
    - 18.0
    - 18.0
    - 18.0
    - 18.0
    - 37.0
    - 37.0
    - 39.0
    - 40.0
    - 31.0
    - 34.0
    - 36.0
    - 32.0
    - 30.0
    - 29.0
    - 29.0
    - 29.0
    - 31.0
    - 33.0
    - 31.0
    - 32.0
    - 31.0
    - 28.0
    - 28.0
    - 31.0
    - 28.0
    - 30.0
    - 30.0
    - 27.0
    - 24.0
    - 24.0
    - 29.0
    - 24.0
    - 25.0
    - 21.0
    - 22.0
    - 26.0
    - 23.0
    - 23.0
    - 23.0
    - 22.0
    - 15.0
    - 21.0
    - 18.0
    - 21.0
    - 17.0
    - 20.0
    - 21.0
    - 22.0
    - 17.0
    - 17.0
    - 16.0
    - 21.0
    - 16.0
    - 14.0
    - 18.0
    - 18.0
    - 15.0
    - 16.0
    - 17.0
    - 16.0
    - 15.0
    - 16.0
    - 18.0
    - 18.0
    - 15.0
    - 15.0
    - 17.0
    - 18.0
    E10:
    - 24.0
    - 23.0
    - 23.0
    - 23.0
    - 50.0
    - 49.0
    - 51.0
    - 51.0
    - 49.0
    - 47.0
    - 52.0
    - 47.0
    - 47.0
    - 47.0
    - 47.0
    - 45.0
    - 48.0
    - 49.0
    - 47.0
    - 49.0
    - 48.0
    - 46.0
    - 46.0
    - 49.0
    - 44.0
    - 49.0
    - 47.0
    - 45.0
    - 43.0
    - 44.0
    - 46.0
    - 42.0
    - 49.0
    - 47.0
    - 49.0
    - 52.0
    - 60.0
    - 65.0
    - 69.0
    - 66.0
    - 70.0
    - 77.0
    - 73.0
    - 79.0
    - 82.0
    - 84.0
    - 91.0
    - 96.0
    - 85.0
    - 89.0
    - 88.0
    - 98.0
    - 92.0
    - 92.0
    - 98.0
    - 102.0
    - 109.0
    - 103.0
    - 108.0
    - 110.0
    - 109.0
    - 114.0
    - 114.0
    - 120.0
    - 122.0
    - 123.0
    - 130.0
    - 135.0
    E11:
    - 20.0
    - 19.0
    - 18.0
    - 20.0
    - 51.0
    - 51.0
    - 53.0
    - 54.0
    - 44.0
    - 45.0
    - 49.0
    - 45.0
    - 42.0
    - 42.0
    - 41.0
    - 40.0
    - 43.0
    - 43.0
    - 41.0
    - 42.0
    - 40.0
    - 38.0
    - 39.0
    - 41.0
    - 35.0
    - 37.0
    - 38.0
    - 33.0
    - 32.0
    - 29.0
    - 34.0
    - 30.0
    - 31.0
    - 27.0
    - 28.0
    - 32.0
    - 32.0
    - 32.0
    - 30.0
    - 35.0
    - 27.0
    - 30.0
    - 30.0
    - 30.0
    - 29.0
    - 32.0
    - 30.0
    - 30.0
    - 30.0
    - 28.0
    - 29.0
    - 30.0
    - 29.0
    - 25.0
    - 30.0
    - 29.0
    - 25.0
    - 26.0
    - 28.0
    - 25.0
    - 25.0
    - 27.0
    - 25.0
    - 26.0
    - 24.0
    - 23.0
    - 25.0
    - 28.0
    E12:
    - 36.0
    - 34.0
    - 34.0
    - 37.0
    - 90.0
    - 88.0
    - 92.0
    - 93.0
    - 102.0
    - 102.0
    - 107.0
    - 103.0
    - 117.0
    - 118.0
    - 117.0
    - 117.0
    - 127.0
    - 130.0
    - 129.0
    - 131.0
    - 135.0
    - 137.0
    - 138.0
    - 141.0
    - 155.0
    - 157.0
    - 157.0
    - 156.0
    - 165.0
    - 171.0
    - 173.0
    - 171.0
    - 187.0
    - 187.0
    - 184.0
    - 188.0
    - 202.0
    - 203.0
    - 204.0
    - 204.0
    - 214.0
    - 217.0
    - 216.0
    - 216.0
    - 221.0
    - 223.0
    - 224.0
    - 226.0
    - 225.0
    - 226.0
    - 228.0
    - 229.0
    - 227.0
    - 226.0
    - 228.0
    - 231.0
    - 231.0
    - 229.0
    - 229.0
    - 229.0
    - 229.0
    - 230.0
    - 230.0
    - 230.0
    - 232.0
    - 230.0
    - 233.0
    - 235.0
    F01:
    - 36.0
    - 37.0
    - 37.0
    - 38.0
    - 70.0
    - 75.0
    - 75.0
    - 77.0
    - 72.0
    - 74.0
    - 72.0
    - 73.0
    - 71.0
    - 68.0
    - 69.0
    - 67.0
    - 70.0
    - 69.0
    - 69.0
    - 74.0
    - 66.0
    - 67.0
    - 70.0
    - 71.0
    - 66.0
    - 68.0
    - 68.0
    - 66.0
    - 64.0
    - 61.0
    - 66.0
    - 56.0
    - 64.0
    - 53.0
    - 57.0
    - 63.0
    - 59.0
    - 59.0
    - 55.0
    - 63.0
    - 52.0
    - 55.0
    - 53.0
    - 56.0
    - 53.0
    - 54.0
    - 52.0
    - 51.0
    - 56.0
    - 55.0
    - 52.0
    - 51.0
    - 54.0
    - 51.0
    - 54.0
    - 51.0
    - 47.0
    - 50.0
    - 52.0
    - 47.0
    - 50.0
    - 50.0
    - 52.0
    - 55.0
    - 48.0
    - 50.0
    - 49.0
    - 52.0
    F02:
    - 26.0
    - 28.0
    - 29.0
    - 29.0
    - 101.0
    - 101.0
    - 102.0
    - 104.0
    - 145.0
    - 146.0
    - 148.0
    - 148.0
    - 176.0
    - 177.0
    - 179.0
    - 179.0
    - 193.0
    - 193.0
    - 194.0
    - 199.0
    - 207.0
    - 208.0
    - 208.0
    - 211.0
    - 236.0
    - 239.0
    - 238.0
    - 237.0
    - 250.0
    - 246.0
    - 251.0
    - 247.0
    - 253.0
    - 249.0
    - 249.0
    - 253.0
    - 255.0
    - 256.0
    - 256.0
    - 257.0
    - 252.0
    - 254.0
    - 250.0
    - 252.0
    - 251.0
    - 250.0
    - 250.0
    - 251.0
    - 247.0
    - 247.0
    - 246.0
    - 246.0
    - 243.0
    - 240.0
    - 242.0
    - 241.0
    - 235.0
    - 234.0
    - 234.0
    - 234.0
    - 228.0
    - 229.0
    - 228.0
    - 230.0
    - 217.0
    - 219.0
    - 221.0
    - 223.0
    F03:
    - 21.0
    - 21.0
    - 19.0
    - 21.0
    - 41.0
    - 43.0
    - 45.0
    - 44.0
    - 37.0
    - 38.0
    - 41.0
    - 39.0
    - 36.0
    - 36.0
    - 36.0
    - 35.0
    - 36.0
    - 37.0
    - 35.0
    - 37.0
    - 35.0
    - 33.0
    - 33.0
    - 36.0
    - 30.0
    - 33.0
    - 32.0
    - 30.0
    - 26.0
    - 24.0
    - 32.0
    - 23.0
    - 27.0
    - 19.0
    - 20.0
    - 26.0
    - 21.0
    - 21.0
    - 20.0
    - 24.0
    - 15.0
    - 19.0
    - 17.0
    - 18.0
    - 15.0
    - 18.0
    - 17.0
    - 21.0
    - 17.0
    - 19.0
    - 16.0
    - 18.0
    - 14.0
    - 13.0
    - 17.0
    - 17.0
    - 13.0
    - 13.0
    - 15.0
    - 12.0
    - 14.0
    - 14.0
    - 17.0
    - 18.0
    - 11.0
    - 13.0
    - 15.0
    - 17.0
    F04:
    - 19.0
    - 19.0
    - 18.0
    - 18.0
    - 32.0
    - 33.0
    - 35.0
    - 34.0
    - 30.0
    - 32.0
    - 33.0
    - 30.0
    - 29.0
    - 29.0
    - 29.0
    - 27.0
    - 30.0
    - 32.0
    - 29.0
    - 31.0
    - 31.0
    - 29.0
    - 28.0
    - 30.0
    - 28.0
    - 32.0
    - 30.0
    - 27.0
    - 26.0
    - 27.0
    - 29.0
    - 25.0
    - 28.0
    - 22.0
    - 23.0
    - 27.0
    - 25.0
    - 24.0
    - 24.0
    - 27.0
    - 21.0
    - 24.0
    - 22.0
    - 24.0
    - 20.0
    - 21.0
    - 23.0
    - 23.0
    - 22.0
    - 20.0
    - 20.0
    - 22.0
    - 19.0
    - 17.0
    - 19.0
    - 19.0
    - 16.0
    - 16.0
    - 20.0
    - 15.0
    - 16.0
    - 16.0
    - 17.0
    - 19.0
    - 16.0
    - 14.0
    - 16.0
    - 19.0
    F05:
    - 25.0
    - 26.0
    - 29.0
    - 30.0
    - 103.0
    - 107.0
    - 109.0
    - 112.0
    - 174.0
    - 176.0
    - 176.0
    - 175.0
    - 204.0
    - 203.0
    - 203.0
    - 202.0
    - 214.0
    - 212.0
    - 212.0
    - 217.0
    - 226.0
    - 227.0
    - 228.0
    - 232.0
    - 245.0
    - 249.0
    - 249.0
    - 246.0
    - 253.0
    - 251.0
    - 254.0
    - 248.0
    - 260.0
    - 255.0
    - 255.0
    - 259.0
    - 266.0
    - 265.0
    - 262.0
    - 267.0
    - 273.0
    - 275.0
    - 274.0
    - 276.0
    - 274.0
    - 277.0
    - 274.0
    - 273.0
    - 280.0
    - 281.0
    - 281.0
    - 280.0
    - 281.0
    - 281.0
    - 283.0
    - 281.0
    - 280.0
    - 283.0
    - 282.0
    - 281.0
    - 283.0
    - 281.0
    - 282.0
    - 283.0
    - 280.0
    - 280.0
    - 280.0
    - 282.0
    F06:
    - 24.0
    - 24.0
    - 24.0
    - 27.0
    - 99.0
    - 103.0
    - 106.0
    - 109.0
    - 147.0
    - 148.0
    - 150.0
    - 146.0
    - 153.0
    - 154.0
    - 154.0
    - 153.0
    - 155.0
    - 157.0
    - 153.0
    - 155.0
    - 152.0
    - 152.0
    - 152.0
    - 154.0
    - 142.0
    - 145.0
    - 145.0
    - 142.0
    - 131.0
    - 136.0
    - 139.0
    - 133.0
    - 131.0
    - 129.0
    - 126.0
    - 132.0
    - 131.0
    - 129.0
    - 131.0
    - 133.0
    - 140.0
    - 142.0
    - 142.0
    - 143.0
    - 144.0
    - 145.0
    - 146.0
    - 144.0
    - 138.0
    - 137.0
    - 137.0
    - 138.0
    - 129.0
    - 125.0
    - 129.0
    - 129.0
    - 120.0
    - 117.0
    - 119.0
    - 117.0
    - 110.0
    - 111.0
    - 111.0
    - 112.0
    - 103.0
    - 101.0
    - 101.0
    - 105.0
    F07:
    - 12.0
    - 12.0
    - 13.0
    - 12.0
    - 24.0
    - 23.0
    - 24.0
    - 26.0
    - 28.0
    - 28.0
    - 31.0
    - 28.0
    - 39.0
    - 37.0
    - 36.0
    - 36.0
    - 47.0
    - 48.0
    - 45.0
    - 49.0
    - 63.0
    - 60.0
    - 62.0
    - 67.0
    - 131.0
    - 137.0
    - 137.0
    - 137.0
    - 166.0
    - 166.0
    - 170.0
    - 167.0
    - 199.0
    - 199.0
    - 200.0
    - 203.0
    - 224.0
    - 224.0
    - 227.0
    - 226.0
    - 245.0
    - 249.0
    - 246.0
    - 248.0
    - 253.0
    - 253.0
    - 253.0
    - 256.0
    - 255.0
    - 257.0
    - 257.0
    - 259.0
    - 258.0
    - 257.0
    - 258.0
    - 260.0
    - 263.0
    - 258.0
    - 260.0
    - 258.0
    - 254.0
    - 256.0
    - 256.0
    - 257.0
    - 252.0
    - 252.0
    - 255.0
    - 255.0
    F08:
    - 22.0
    - 23.0
    - 22.0
    - 22.0
    - 97.0
    - 96.0
    - 100.0
    - 103.0
    - 155.0
    - 156.0
    - 160.0
    - 159.0
    - 196.0
    - 196.0
    - 196.0
    - 198.0
    - 215.0
    - 215.0
    - 215.0
    - 218.0
    - 234.0
    - 230.0
    - 232.0
    - 234.0
    - 251.0
    - 253.0
    - 253.0
    - 252.0
    - 264.0
    - 262.0
    - 262.0
    - 261.0
    - 273.0
    - 271.0
    - 272.0
    - 274.0
    - 278.0
    - 280.0
    - 281.0
    - 279.0
    - 282.0
    - 285.0
    - 283.0
    - 283.0
    - 285.0
    - 284.0
    - 283.0
    - 285.0
    - 286.0
    - 284.0
    - 284.0
    - 287.0
    - 284.0
    - 285.0
    - 284.0
    - 286.0
    - 283.0
    - 283.0
    - 285.0
    - 283.0
    - 282.0
    - 284.0
    - 284.0
    - 285.0
    - 283.0
    - 282.0
    - 285.0
    - 286.0
    F09:
    - 21.0
    - 22.0
    - 23.0
    - 22.0
    - 52.0
    - 50.0
    - 51.0
    - 53.0
    - 43.0
    - 44.0
    - 45.0
    - 41.0
    - 40.0
    - 38.0
    - 39.0
    - 38.0
    - 37.0
    - 39.0
    - 38.0
    - 39.0
    - 39.0
    - 34.0
    - 35.0
    - 38.0
    - 34.0
    - 37.0
    - 35.0
    - 33.0
    - 30.0
    - 28.0
    - 33.0
    - 29.0
    - 30.0
    - 26.0
    - 27.0
    - 31.0
    - 27.0
    - 26.0
    - 26.0
    - 29.0
    - 21.0
    - 24.0
    - 23.0
    - 23.0
    - 21.0
    - 23.0
    - 23.0
    - 23.0
    - 23.0
    - 22.0
    - 21.0
    - 21.0
    - 23.0
    - 19.0
    - 22.0
    - 21.0
    - 17.0
    - 20.0
    - 20.0
    - 17.0
    - 20.0
    - 20.0
    - 21.0
    - 21.0
    - 17.0
    - 16.0
    - 19.0
    - 20.0
    F10:
    - 22.0
    - 22.0
    - 20.0
    - 21.0
    - 31.0
    - 29.0
    - 31.0
    - 32.0
    - 29.0
    - 29.0
    - 31.0
    - 28.0
    - 29.0
    - 27.0
    - 26.0
    - 27.0
    - 30.0
    - 31.0
    - 28.0
    - 30.0
    - 29.0
    - 27.0
    - 27.0
    - 30.0
    - 27.0
    - 28.0
    - 29.0
    - 25.0
    - 25.0
    - 23.0
    - 28.0
    - 23.0
    - 26.0
    - 22.0
    - 23.0
    - 25.0
    - 25.0
    - 23.0
    - 25.0
    - 25.0
    - 21.0
    - 23.0
    - 20.0
    - 23.0
    - 20.0
    - 21.0
    - 20.0
    - 22.0
    - 22.0
    - 21.0
    - 21.0
    - 22.0
    - 22.0
    - 18.0
    - 22.0
    - 21.0
    - 18.0
    - 18.0
    - 20.0
    - 18.0
    - 20.0
    - 20.0
    - 20.0
    - 22.0
    - 17.0
    - 18.0
    - 20.0
    - 20.0
    F11:
    - 26.0
    - 27.0
    - 25.0
    - 25.0
    - 43.0
    - 42.0
    - 44.0
    - 42.0
    - 41.0
    - 42.0
    - 43.0
    - 40.0
    - 40.0
    - 40.0
    - 38.0
    - 39.0
    - 40.0
    - 41.0
    - 39.0
    - 41.0
    - 41.0
    - 37.0
    - 38.0
    - 42.0
    - 37.0
    - 39.0
    - 41.0
    - 34.0
    - 39.0
    - 35.0
    - 39.0
    - 34.0
    - 38.0
    - 34.0
    - 34.0
    - 40.0
    - 37.0
    - 37.0
    - 38.0
    - 41.0
    - 40.0
    - 42.0
    - 42.0
    - 44.0
    - 42.0
    - 45.0
    - 45.0
    - 47.0
    - 44.0
    - 45.0
    - 42.0
    - 47.0
    - 42.0
    - 40.0
    - 42.0
    - 43.0
    - 39.0
    - 40.0
    - 42.0
    - 39.0
    - 41.0
    - 42.0
    - 43.0
    - 44.0
    - 43.0
    - 41.0
    - 44.0
    - 48.0
    F12:
    - 38.0
    - 37.0
    - 36.0
    - 37.0
    - 83.0
    - 86.0
    - 88.0
    - 92.0
    - 124.0
    - 122.0
    - 125.0
    - 121.0
    - 140.0
    - 136.0
    - 138.0
    - 135.0
    - 152.0
    - 153.0
    - 150.0
    - 150.0
    - 167.0
    - 164.0
    - 160.0
    - 164.0
    - 181.0
    - 183.0
    - 184.0
    - 183.0
    - 188.0
    - 194.0
    - 196.0
    - 195.0
    - 206.0
    - 203.0
    - 203.0
    - 206.0
    - 215.0
    - 216.0
    - 219.0
    - 216.0
    - 227.0
    - 230.0
    - 227.0
    - 229.0
    - 233.0
    - 234.0
    - 233.0
    - 235.0
    - 239.0
    - 239.0
    - 238.0
    - 240.0
    - 242.0
    - 240.0
    - 243.0
    - 245.0
    - 248.0
    - 247.0
    - 248.0
    - 247.0
    - 250.0
    - 250.0
    - 250.0
    - 253.0
    - 255.0
    - 256.0
    - 258.0
    - 258.0
    G01:
    - 38.0
    - 49.0
    - 64.0
    - 42.0
    - 80.0
    - 85.0
    - 85.0
    - 87.0
    - 97.0
    - 97.0
    - 99.0
    - 97.0
    - 109.0
    - 109.0
    - 109.0
    - 107.0
    - 116.0
    - 116.0
    - 116.0
    - 119.0
    - 127.0
    - 125.0
    - 126.0
    - 130.0
    - 145.0
    - 149.0
    - 151.0
    - 149.0
    - 157.0
    - 159.0
    - 162.0
    - 159.0
    - 175.0
    - 173.0
    - 171.0
    - 176.0
    - 187.0
    - 189.0
    - 189.0
    - 189.0
    - 206.0
    - 209.0
    - 207.0
    - 208.0
    - 213.0
    - 215.0
    - 214.0
    - 216.0
    - 222.0
    - 223.0
    - 222.0
    - 223.0
    - 227.0
    - 227.0
    - 228.0
    - 229.0
    - 235.0
    - 234.0
    - 235.0
    - 234.0
    - 239.0
    - 237.0
    - 239.0
    - 241.0
    - 244.0
    - 242.0
    - 246.0
    - 247.0
    G02:
    - 22.0
    - 22.0
    - 22.0
    - 23.0
    - 38.0
    - 36.0
    - 38.0
    - 38.0
    - 34.0
    - 34.0
    - 37.0
    - 33.0
    - 32.0
    - 31.0
    - 31.0
    - 30.0
    - 32.0
    - 36.0
    - 33.0
    - 34.0
    - 33.0
    - 30.0
    - 30.0
    - 35.0
    - 30.0
    - 33.0
    - 33.0
    - 29.0
    - 30.0
    - 29.0
    - 34.0
    - 27.0
    - 33.0
    - 27.0
    - 27.0
    - 33.0
    - 30.0
    - 31.0
    - 30.0
    - 32.0
    - 27.0
    - 29.0
    - 28.0
    - 30.0
    - 26.0
    - 28.0
    - 28.0
    - 29.0
    - 30.0
    - 28.0
    - 28.0
    - 28.0
    - 27.0
    - 23.0
    - 28.0
    - 27.0
    - 24.0
    - 25.0
    - 27.0
    - 22.0
    - 23.0
    - 26.0
    - 27.0
    - 26.0
    - 23.0
    - 24.0
    - 25.0
    - 27.0
    G03:
    - 26.0
    - 24.0
    - 25.0
    - 26.0
    - 90.0
    - 93.0
    - 98.0
    - 101.0
    - 179.0
    - 182.0
    - 184.0
    - 184.0
    - 215.0
    - 216.0
    - 218.0
    - 218.0
    - 236.0
    - 240.0
    - 239.0
    - 240.0
    - 256.0
    - 254.0
    - 255.0
    - 256.0
    - 272.0
    - 276.0
    - 275.0
    - 274.0
    - 282.0
    - 284.0
    - 283.0
    - 286.0
    - 288.0
    - 293.0
    - 290.0
    - 291.0
    - 295.0
    - 296.0
    - 298.0
    - 296.0
    - 299.0
    - 302.0
    - 296.0
    - 300.0
    - 299.0
    - 302.0
    - 302.0
    - 303.0
    - 301.0
    - 302.0
    - 299.0
    - 304.0
    - 301.0
    - 301.0
    - 303.0
    - 303.0
    - 302.0
    - 301.0
    - 302.0
    - 302.0
    - 301.0
    - 302.0
    - 304.0
    - 303.0
    - 304.0
    - 303.0
    - 305.0
    - 306.0
    G04:
    - 25.0
    - 21.0
    - 21.0
    - 21.0
    - 37.0
    - 35.0
    - 36.0
    - 37.0
    - 40.0
    - 42.0
    - 44.0
    - 41.0
    - 41.0
    - 41.0
    - 39.0
    - 39.0
    - 42.0
    - 43.0
    - 41.0
    - 43.0
    - 44.0
    - 40.0
    - 40.0
    - 42.0
    - 39.0
    - 41.0
    - 40.0
    - 39.0
    - 37.0
    - 37.0
    - 40.0
    - 36.0
    - 39.0
    - 36.0
    - 35.0
    - 39.0
    - 36.0
    - 37.0
    - 39.0
    - 40.0
    - 33.0
    - 34.0
    - 32.0
    - 34.0
    - 32.0
    - 35.0
    - 35.0
    - 37.0
    - 34.0
    - 33.0
    - 32.0
    - 34.0
    - 31.0
    - 28.0
    - 32.0
    - 32.0
    - 28.0
    - 28.0
    - 30.0
    - 28.0
    - 28.0
    - 31.0
    - 32.0
    - 32.0
    - 28.0
    - 29.0
    - 31.0
    - 33.0
    G05:
    - 28.0
    - 27.0
    - 27.0
    - 28.0
    - 76.0
    - 80.0
    - 82.0
    - 84.0
    - 113.0
    - 118.0
    - 118.0
    - 118.0
    - 140.0
    - 137.0
    - 138.0
    - 137.0
    - 155.0
    - 151.0
    - 154.0
    - 160.0
    - 168.0
    - 167.0
    - 172.0
    - 174.0
    - 195.0
    - 196.0
    - 197.0
    - 195.0
    - 206.0
    - 199.0
    - 206.0
    - 196.0
    - 216.0
    - 206.0
    - 210.0
    - 215.0
    - 224.0
    - 223.0
    - 220.0
    - 228.0
    - 231.0
    - 233.0
    - 231.0
    - 232.0
    - 233.0
    - 234.0
    - 232.0
    - 232.0
    - 238.0
    - 238.0
    - 238.0
    - 235.0
    - 241.0
    - 238.0
    - 241.0
    - 239.0
    - 239.0
    - 242.0
    - 242.0
    - 240.0
    - 243.0
    - 242.0
    - 243.0
    - 245.0
    - 243.0
    - 244.0
    - 246.0
    - 244.0
    G06:
    - 23.0
    - 22.0
    - 23.0
    - 21.0
    - 62.0
    - 62.0
    - 66.0
    - 67.0
    - 99.0
    - 100.0
    - 102.0
    - 98.0
    - 123.0
    - 121.0
    - 122.0
    - 120.0
    - 135.0
    - 136.0
    - 132.0
    - 135.0
    - 152.0
    - 145.0
    - 147.0
    - 149.0
    - 173.0
    - 175.0
    - 177.0
    - 171.0
    - 185.0
    - 185.0
    - 187.0
    - 185.0
    - 198.0
    - 195.0
    - 197.0
    - 198.0
    - 210.0
    - 209.0
    - 211.0
    - 209.0
    - 217.0
    - 222.0
    - 218.0
    - 221.0
    - 222.0
    - 224.0
    - 227.0
    - 227.0
    - 229.0
    - 228.0
    - 228.0
    - 232.0
    - 233.0
    - 229.0
    - 231.0
    - 231.0
    - 234.0
    - 233.0
    - 236.0
    - 235.0
    - 237.0
    - 237.0
    - 238.0
    - 239.0
    - 242.0
    - 242.0
    - 244.0
    - 245.0
    G07:
    - 20.0
    - 18.0
    - 20.0
    - 21.0
    - 64.0
    - 63.0
    - 64.0
    - 64.0
    - 58.0
    - 60.0
    - 62.0
    - 60.0
    - 55.0
    - 55.0
    - 55.0
    - 53.0
    - 55.0
    - 58.0
    - 56.0
    - 59.0
    - 54.0
    - 52.0
    - 54.0
    - 57.0
    - 47.0
    - 50.0
    - 51.0
    - 48.0
    - 42.0
    - 37.0
    - 44.0
    - 37.0
    - 40.0
    - 34.0
    - 35.0
    - 40.0
    - 34.0
    - 36.0
    - 35.0
    - 38.0
    - 29.0
    - 30.0
    - 28.0
    - 33.0
    - 25.0
    - 29.0
    - 27.0
    - 28.0
    - 26.0
    - 25.0
    - 25.0
    - 24.0
    - 25.0
    - 22.0
    - 26.0
    - 23.0
    - 20.0
    - 23.0
    - 23.0
    - 20.0
    - 21.0
    - 22.0
    - 24.0
    - 24.0
    - 18.0
    - 20.0
    - 20.0
    - 22.0
    G08:
    - 22.0
    - 19.0
    - 21.0
    - 21.0
    - 48.0
    - 46.0
    - 47.0
    - 48.0
    - 40.0
    - 39.0
    - 43.0
    - 38.0
    - 37.0
    - 36.0
    - 34.0
    - 35.0
    - 38.0
    - 39.0
    - 36.0
    - 38.0
    - 38.0
    - 35.0
    - 35.0
    - 36.0
    - 33.0
    - 37.0
    - 37.0
    - 32.0
    - 29.0
    - 30.0
    - 33.0
    - 29.0
    - 30.0
    - 29.0
    - 28.0
    - 32.0
    - 30.0
    - 30.0
    - 30.0
    - 29.0
    - 25.0
    - 26.0
    - 24.0
    - 24.0
    - 24.0
    - 24.0
    - 25.0
    - 27.0
    - 23.0
    - 22.0
    - 20.0
    - 23.0
    - 22.0
    - 17.0
    - 21.0
    - 20.0
    - 19.0
    - 18.0
    - 20.0
    - 17.0
    - 16.0
    - 17.0
    - 19.0
    - 20.0
    - 18.0
    - 16.0
    - 17.0
    - 21.0
    G09:
    - 21.0
    - 19.0
    - 20.0
    - 21.0
    - 63.0
    - 63.0
    - 66.0
    - 66.0
    - 62.0
    - 64.0
    - 65.0
    - 63.0
    - 61.0
    - 59.0
    - 59.0
    - 56.0
    - 61.0
    - 62.0
    - 59.0
    - 62.0
    - 60.0
    - 58.0
    - 59.0
    - 59.0
    - 54.0
    - 57.0
    - 57.0
    - 54.0
    - 54.0
    - 49.0
    - 55.0
    - 50.0
    - 53.0
    - 47.0
    - 47.0
    - 51.0
    - 49.0
    - 49.0
    - 49.0
    - 50.0
    - 43.0
    - 44.0
    - 43.0
    - 47.0
    - 40.0
    - 44.0
    - 43.0
    - 43.0
    - 43.0
    - 42.0
    - 40.0
    - 42.0
    - 39.0
    - 36.0
    - 40.0
    - 38.0
    - 33.0
    - 36.0
    - 37.0
    - 34.0
    - 34.0
    - 35.0
    - 36.0
    - 39.0
    - 31.0
    - 31.0
    - 35.0
    - 35.0
    G10:
    - 27.0
    - 26.0
    - 27.0
    - 29.0
    - 59.0
    - 58.0
    - 60.0
    - 62.0
    - 73.0
    - 76.0
    - 77.0
    - 75.0
    - 86.0
    - 85.0
    - 86.0
    - 83.0
    - 94.0
    - 96.0
    - 92.0
    - 95.0
    - 101.0
    - 100.0
    - 100.0
    - 105.0
    - 119.0
    - 120.0
    - 120.0
    - 119.0
    - 125.0
    - 128.0
    - 130.0
    - 124.0
    - 142.0
    - 135.0
    - 138.0
    - 142.0
    - 154.0
    - 152.0
    - 153.0
    - 155.0
    - 164.0
    - 170.0
    - 168.0
    - 169.0
    - 174.0
    - 176.0
    - 178.0
    - 178.0
    - 180.0
    - 180.0
    - 181.0
    - 183.0
    - 185.0
    - 184.0
    - 185.0
    - 189.0
    - 192.0
    - 191.0
    - 191.0
    - 190.0
    - 193.0
    - 196.0
    - 194.0
    - 196.0
    - 198.0
    - 199.0
    - 198.0
    - 204.0
    G11:
    - 35.0
    - 33.0
    - 34.0
    - 34.0
    - 60.0
    - 56.0
    - 58.0
    - 60.0
    - 57.0
    - 58.0
    - 59.0
    - 57.0
    - 57.0
    - 55.0
    - 56.0
    - 54.0
    - 55.0
    - 57.0
    - 56.0
    - 59.0
    - 64.0
    - 54.0
    - 56.0
    - 60.0
    - 56.0
    - 59.0
    - 59.0
    - 55.0
    - 62.0
    - 53.0
    - 59.0
    - 56.0
    - 56.0
    - 54.0
    - 58.0
    - 58.0
    - 54.0
    - 54.0
    - 58.0
    - 58.0
    - 55.0
    - 54.0
    - 52.0
    - 54.0
    - 50.0
    - 53.0
    - 50.0
    - 48.0
    - 52.0
    - 52.0
    - 51.0
    - 48.0
    - 52.0
    - 47.0
    - 52.0
    - 49.0
    - 46.0
    - 48.0
    - 52.0
    - 46.0
    - 48.0
    - 47.0
    - 49.0
    - 50.0
    - 48.0
    - 47.0
    - 48.0
    - 48.0
    G12:
    - 46.0
    - 45.0
    - 44.0
    - 46.0
    - 140.0
    - 142.0
    - 146.0
    - 148.0
    - 208.0
    - 210.0
    - 213.0
    - 215.0
    - 235.0
    - 236.0
    - 237.0
    - 237.0
    - 247.0
    - 247.0
    - 247.0
    - 247.0
    - 259.0
    - 257.0
    - 258.0
    - 260.0
    - 268.0
    - 271.0
    - 271.0
    - 269.0
    - 270.0
    - 273.0
    - 274.0
    - 271.0
    - 275.0
    - 274.0
    - 273.0
    - 274.0
    - 279.0
    - 277.0
    - 279.0
    - 278.0
    - 282.0
    - 282.0
    - 280.0
    - 282.0
    - 283.0
    - 283.0
    - 284.0
    - 285.0
    - 287.0
    - 285.0
    - 286.0
    - 288.0
    - 286.0
    - 285.0
    - 286.0
    - 287.0
    - 286.0
    - 284.0
    - 285.0
    - 283.0
    - 280.0
    - 280.0
    - 282.0
    - 282.0
    - 275.0
    - 275.0
    - 277.0
    - 278.0
    H01:
    - 44.0
    - 43.0
    - 43.0
    - 45.0
    - 70.0
    - 75.0
    - 75.0
    - 77.0
    - 74.0
    - 77.0
    - 77.0
    - 77.0
    - 76.0
    - 77.0
    - 76.0
    - 74.0
    - 78.0
    - 79.0
    - 76.0
    - 79.0
    - 74.0
    - 77.0
    - 78.0
    - 81.0
    - 81.0
    - 83.0
    - 84.0
    - 78.0
    - 76.0
    - 76.0
    - 83.0
    - 70.0
    - 93.0
    - 81.0
    - 81.0
    - 93.0
    - 114.0
    - 113.0
    - 104.0
    - 116.0
    - 132.0
    - 141.0
    - 142.0
    - 144.0
    - 153.0
    - 154.0
    - 156.0
    - 158.0
    - 167.0
    - 168.0
    - 167.0
    - 171.0
    - 177.0
    - 177.0
    - 180.0
    - 182.0
    - 192.0
    - 191.0
    - 193.0
    - 190.0
    - 198.0
    - 198.0
    - 199.0
    - 201.0
    - 204.0
    - 204.0
    - 205.0
    - 209.0
    H02:
    - 38.0
    - 38.0
    - 36.0
    - 37.0
    - 47.0
    - 48.0
    - 48.0
    - 49.0
    - 46.0
    - 46.0
    - 48.0
    - 47.0
    - 44.0
    - 45.0
    - 44.0
    - 43.0
    - 46.0
    - 47.0
    - 44.0
    - 48.0
    - 47.0
    - 43.0
    - 44.0
    - 48.0
    - 47.0
    - 50.0
    - 51.0
    - 46.0
    - 48.0
    - 43.0
    - 51.0
    - 42.0
    - 49.0
    - 42.0
    - 41.0
    - 48.0
    - 49.0
    - 47.0
    - 46.0
    - 50.0
    - 41.0
    - 44.0
    - 43.0
    - 44.0
    - 41.0
    - 44.0
    - 44.0
    - 42.0
    - 45.0
    - 44.0
    - 43.0
    - 43.0
    - 44.0
    - 41.0
    - 44.0
    - 41.0
    - 38.0
    - 40.0
    - 42.0
    - 36.0
    - 40.0
    - 39.0
    - 40.0
    - 43.0
    - 37.0
    - 37.0
    - 39.0
    - 41.0
    H03:
    - 34.0
    - 32.0
    - 30.0
    - 33.0
    - 43.0
    - 41.0
    - 44.0
    - 44.0
    - 39.0
    - 43.0
    - 43.0
    - 43.0
    - 39.0
    - 39.0
    - 40.0
    - 36.0
    - 41.0
    - 41.0
    - 37.0
    - 43.0
    - 45.0
    - 39.0
    - 42.0
    - 43.0
    - 41.0
    - 46.0
    - 46.0
    - 42.0
    - 47.0
    - 37.0
    - 45.0
    - 42.0
    - 45.0
    - 40.0
    - 41.0
    - 42.0
    - 39.0
    - 40.0
    - 42.0
    - 44.0
    - 41.0
    - 36.0
    - 37.0
    - 40.0
    - 35.0
    - 40.0
    - 35.0
    - 37.0
    - 40.0
    - 40.0
    - 37.0
    - 35.0
    - 39.0
    - 37.0
    - 40.0
    - 36.0
    - 32.0
    - 35.0
    - 38.0
    - 33.0
    - 36.0
    - 37.0
    - 38.0
    - 38.0
    - 33.0
    - 34.0
    - 34.0
    - 34.0
    H04:
    - 33.0
    - 30.0
    - 31.0
    - 29.0
    - 40.0
    - 37.0
    - 40.0
    - 40.0
    - 38.0
    - 38.0
    - 39.0
    - 36.0
    - 39.0
    - 37.0
    - 36.0
    - 34.0
    - 38.0
    - 39.0
    - 37.0
    - 39.0
    - 41.0
    - 36.0
    - 37.0
    - 41.0
    - 38.0
    - 40.0
    - 39.0
    - 37.0
    - 37.0
    - 35.0
    - 40.0
    - 35.0
    - 41.0
    - 34.0
    - 37.0
    - 39.0
    - 39.0
    - 36.0
    - 38.0
    - 39.0
    - 34.0
    - 35.0
    - 34.0
    - 36.0
    - 34.0
    - 35.0
    - 34.0
    - 35.0
    - 36.0
    - 34.0
    - 33.0
    - 33.0
    - 34.0
    - 32.0
    - 35.0
    - 33.0
    - 30.0
    - 32.0
    - 32.0
    - 30.0
    - 31.0
    - 32.0
    - 32.0
    - 33.0
    - 29.0
    - 29.0
    - 32.0
    - 31.0
    H05:
    - 35.0
    - 33.0
    - 31.0
    - 33.0
    - 52.0
    - 52.0
    - 54.0
    - 54.0
    - 47.0
    - 52.0
    - 49.0
    - 51.0
    - 48.0
    - 49.0
    - 50.0
    - 48.0
    - 48.0
    - 46.0
    - 48.0
    - 53.0
    - 48.0
    - 46.0
    - 48.0
    - 52.0
    - 43.0
    - 49.0
    - 48.0
    - 43.0
    - 46.0
    - 36.0
    - 46.0
    - 36.0
    - 42.0
    - 33.0
    - 38.0
    - 41.0
    - 39.0
    - 38.0
    - 35.0
    - 43.0
    - 30.0
    - 32.0
    - 32.0
    - 34.0
    - 29.0
    - 32.0
    - 30.0
    - 30.0
    - 37.0
    - 34.0
    - 31.0
    - 30.0
    - 32.0
    - 29.0
    - 32.0
    - 30.0
    - 25.0
    - 30.0
    - 32.0
    - 26.0
    - 31.0
    - 29.0
    - 33.0
    - 35.0
    - 27.0
    - 28.0
    - 29.0
    - 30.0
    H06:
    - 43.0
    - 42.0
    - 41.0
    - 43.0
    - 39.0
    - 37.0
    - 39.0
    - 39.0
    - 36.0
    - 36.0
    - 38.0
    - 34.0
    - 36.0
    - 35.0
    - 34.0
    - 33.0
    - 35.0
    - 37.0
    - 34.0
    - 36.0
    - 37.0
    - 32.0
    - 33.0
    - 36.0
    - 30.0
    - 35.0
    - 34.0
    - 30.0
    - 32.0
    - 27.0
    - 32.0
    - 28.0
    - 32.0
    - 27.0
    - 28.0
    - 33.0
    - 31.0
    - 31.0
    - 31.0
    - 33.0
    - 27.0
    - 28.0
    - 27.0
    - 29.0
    - 25.0
    - 27.0
    - 26.0
    - 27.0
    - 28.0
    - 28.0
    - 25.0
    - 26.0
    - 28.0
    - 23.0
    - 28.0
    - 25.0
    - 23.0
    - 24.0
    - 26.0
    - 23.0
    - 24.0
    - 25.0
    - 26.0
    - 27.0
    - 22.0
    - 22.0
    - 25.0
    - 25.0
    H07:
    - 32.0
    - 31.0
    - 29.0
    - 34.0
    - 45.0
    - 46.0
    - 48.0
    - 50.0
    - 40.0
    - 45.0
    - 42.0
    - 43.0
    - 41.0
    - 40.0
    - 40.0
    - 37.0
    - 40.0
    - 41.0
    - 41.0
    - 44.0
    - 42.0
    - 39.0
    - 41.0
    - 45.0
    - 41.0
    - 45.0
    - 45.0
    - 42.0
    - 45.0
    - 36.0
    - 44.0
    - 35.0
    - 44.0
    - 36.0
    - 40.0
    - 44.0
    - 42.0
    - 39.0
    - 40.0
    - 44.0
    - 39.0
    - 42.0
    - 39.0
    - 40.0
    - 37.0
    - 41.0
    - 37.0
    - 38.0
    - 42.0
    - 41.0
    - 40.0
    - 38.0
    - 42.0
    - 39.0
    - 43.0
    - 40.0
    - 37.0
    - 41.0
    - 42.0
    - 36.0
    - 40.0
    - 43.0
    - 43.0
    - 45.0
    - 38.0
    - 39.0
    - 41.0
    - 42.0
    H08:
    - 42.0
    - 40.0
    - 39.0
    - 41.0
    - 107.0
    - 107.0
    - 110.0
    - 112.0
    - 126.0
    - 126.0
    - 130.0
    - 126.0
    - 135.0
    - 136.0
    - 138.0
    - 140.0
    - 147.0
    - 151.0
    - 146.0
    - 147.0
    - 158.0
    - 154.0
    - 154.0
    - 159.0
    - 177.0
    - 177.0
    - 178.0
    - 178.0
    - 175.0
    - 191.0
    - 188.0
    - 187.0
    - 195.0
    - 197.0
    - 188.0
    - 195.0
    - 206.0
    - 208.0
    - 210.0
    - 207.0
    - 215.0
    - 223.0
    - 221.0
    - 220.0
    - 230.0
    - 228.0
    - 236.0
    - 239.0
    - 227.0
    - 228.0
    - 231.0
    - 238.0
    - 229.0
    - 229.0
    - 233.0
    - 238.0
    - 246.0
    - 238.0
    - 238.0
    - 241.0
    - 237.0
    - 240.0
    - 239.0
    - 239.0
    - 241.0
    - 242.0
    - 240.0
    - 248.0
    H09:
    - 38.0
    - 37.0
    - 35.0
    - 39.0
    - 80.0
    - 81.0
    - 82.0
    - 83.0
    - 73.0
    - 75.0
    - 75.0
    - 75.0
    - 70.0
    - 67.0
    - 69.0
    - 65.0
    - 70.0
    - 69.0
    - 66.0
    - 70.0
    - 69.0
    - 65.0
    - 67.0
    - 70.0
    - 60.0
    - 64.0
    - 62.0
    - 61.0
    - 60.0
    - 55.0
    - 62.0
    - 53.0
    - 59.0
    - 53.0
    - 55.0
    - 58.0
    - 55.0
    - 53.0
    - 54.0
    - 58.0
    - 47.0
    - 47.0
    - 47.0
    - 50.0
    - 45.0
    - 48.0
    - 46.0
    - 47.0
    - 48.0
    - 46.0
    - 45.0
    - 43.0
    - 45.0
    - 41.0
    - 46.0
    - 44.0
    - 39.0
    - 41.0
    - 43.0
    - 39.0
    - 42.0
    - 43.0
    - 44.0
    - 45.0
    - 42.0
    - 41.0
    - 44.0
    - 45.0
    H10:
    - 38.0
    - 37.0
    - 35.0
    - 37.0
    - 58.0
    - 59.0
    - 63.0
    - 63.0
    - 55.0
    - 55.0
    - 58.0
    - 56.0
    - 51.0
    - 52.0
    - 52.0
    - 52.0
    - 54.0
    - 52.0
    - 52.0
    - 56.0
    - 51.0
    - 50.0
    - 51.0
    - 54.0
    - 48.0
    - 52.0
    - 52.0
    - 48.0
    - 48.0
    - 44.0
    - 49.0
    - 41.0
    - 46.0
    - 40.0
    - 43.0
    - 47.0
    - 43.0
    - 41.0
    - 41.0
    - 47.0
    - 38.0
    - 38.0
    - 36.0
    - 41.0
    - 35.0
    - 38.0
    - 35.0
    - 36.0
    - 37.0
    - 38.0
    - 36.0
    - 35.0
    - 36.0
    - 32.0
    - 37.0
    - 35.0
    - 30.0
    - 32.0
    - 33.0
    - 30.0
    - 32.0
    - 33.0
    - 33.0
    - 35.0
    - 31.0
    - 32.0
    - 31.0
    - 33.0
    H11:
    - 44.0
    - 42.0
    - 40.0
    - 42.0
    - 67.0
    - 64.0
    - 67.0
    - 67.0
    - 59.0
    - 61.0
    - 62.0
    - 59.0
    - 58.0
    - 56.0
    - 56.0
    - 55.0
    - 57.0
    - 57.0
    - 56.0
    - 58.0
    - 56.0
    - 55.0
    - 55.0
    - 59.0
    - 51.0
    - 57.0
    - 55.0
    - 51.0
    - 56.0
    - 44.0
    - 54.0
    - 44.0
    - 52.0
    - 43.0
    - 49.0
    - 50.0
    - 47.0
    - 47.0
    - 44.0
    - 49.0
    - 41.0
    - 42.0
    - 41.0
    - 42.0
    - 38.0
    - 40.0
    - 37.0
    - 34.0
    - 42.0
    - 42.0
    - 39.0
    - 36.0
    - 41.0
    - 38.0
    - 39.0
    - 38.0
    - 33.0
    - 38.0
    - 39.0
    - 34.0
    - 37.0
    - 38.0
    - 39.0
    - 41.0
    - 35.0
    - 36.0
    - 37.0
    - 37.0
    H12:
    - 61.0
    - 51.0
    - 51.0
    - 55.0
    - 90.0
    - 83.0
    - 88.0
    - 88.0
    - 119.0
    - 122.0
    - 117.0
    - 118.0
    - 125.0
    - 123.0
    - 121.0
    - 121.0
    - 127.0
    - 129.0
    - 130.0
    - 131.0
    - 136.0
    - 126.0
    - 132.0
    - 134.0
    - 123.0
    - 126.0
    - 126.0
    - 122.0
    - 127.0
    - 116.0
    - 123.0
    - 121.0
    - 120.0
    - 117.0
    - 124.0
    - 120.0
    - 112.0
    - 114.0
    - 114.0
    - 116.0
    - 107.0
    - 108.0
    - 101.0
    - 106.0
    - 98.0
    - 102.0
    - 99.0
    - 98.0
    - 103.0
    - 103.0
    - 96.0
    - 96.0
    - 98.0
    - 97.0
    - 98.0
    - 95.0
    - 85.0
    - 90.0
    - 94.0
    - 88.0
    - 87.0
    - 88.0
    - 89.0
    - 91.0
    - 83.0
    - 80.0
    - 88.0
    - 80.0
  aggregated:
    A01:
      mu: 4.0983439
      lambda: -13.1449638
      A: 85.0434757
      AUC: 6749.0700951
      mu CI95 low: .na.real
      lambda CI95 low: .na.real
      A CI95 low: .na.real
      AUC CI95 low: .na.real
      mu CI95 high: .na.real
      lambda CI95 high: .na.real
      A CI95 high: .na.real
      AUC CI95 high: .na.real
    A02:
      mu: 5.3672972
      lambda: -3.9115802
      A: 277.6415402
      AUC: 18312.6711645
      mu CI95 low: .na.real
      lambda CI95 low: .na.real
      A CI95 low: .na.real
      AUC CI95 low: .na.real
      mu CI95 high: .na.real
      lambda CI95 high: .na.real
      A CI95 high: .na.real
      AUC CI95 high: .na.real
    A03:
      mu: 4.9907224
      lambda: -6.2391621
      A: 231.6916948
      AUC: 14873.0580505
      mu CI95 low: .na.real
      lambda CI95 low: .na.real
      A CI95 low: .na.real
      AUC CI95 low: .na.real
      mu CI95 high: .na.real
      lambda CI95 high: .na.real
      A CI95 high: .na.real
      AUC CI95 high: .na.real
    A04:
      mu: 8.9380772
      lambda: -3.1250998
      A: 295.0050361
      AUC: 22683.3922168
      mu CI95 low: .na.real
      lambda CI95 low: .na.real
      A CI95 low: .na.real
      AUC CI95 low: .na.real
      mu CI95 high: .na.real
      lambda CI95 high: .na.real
      A CI95 high: .na.real
      AUC CI95 high: .na.real
    A05:
      mu: 11.1768903
      lambda: -2.6326739
      A: 252.8759063
      AUC: 19038.1414957
      mu CI95 low: .na.real
      lambda CI95 low: .na.real
      A CI95 low: .na.real
      AUC CI95 low: .na.real
      mu CI95 high: .na.real
      lambda CI95 high: .na.real
      A CI95 high: .na.real
      AUC CI95 high: .na.real
    A06:
      mu: 7.6814892
      lambda: -3.0856265
      A: 262.9341321
      AUC: 18198.8083785
      mu CI95 low: .na.real
      lambda CI95 low: .na.real
      A CI95 low: .na.real
      AUC CI95 low: .na.real
      mu CI95 high: .na.real
      lambda CI95 high: .na.real
      A CI95 high: .na.real
      AUC CI95 high: .na.real
    A07:
      mu: 10.2972893
      lambda: -2.5433642
      A: 292.9884789
      AUC: 19809.9483743
      mu CI95 low: .na.real
      lambda CI95 low: .na.real
      A CI95 low: .na.real
      AUC CI95 low: .na.real
      mu CI95 high: .na.real
      lambda CI95 high: .na.real
      A CI95 high: .na.real
      AUC CI95 high: .na.real
    A08:
      mu: 10.3128439
      lambda: -2.0918582
      A: 294.3592437
      AUC: 19810.163253
      mu CI95 low: .na.real
      lambda CI95 low: .na.real
      A CI95 low: .na.real
      AUC CI95 low: .na.real
      mu CI95 high: .na.real
      lambda CI95 high: .na.real
      A CI95 high: .na.real
      AUC CI95 high: .na.real
    A09:
      mu: 9.8273625
      lambda: -2.372544
      A: 261.6367592
      AUC: 17790.549464
      mu CI95 low: .na.real
      lambda CI95 low: .na.real
      A CI95 low: .na.real
      AUC CI95 low: .na.real
      mu CI95 high: .na.real
      lambda CI95 high: .na.real
      A CI95 high: .na.real
      AUC CI95 high: .na.real
    A10:
      mu: 3.8179091
      lambda: 73.1232511
      A: 74.9331435
      AUC: 4092.7738752
      mu CI95 low: .na.real
      lambda CI95 low: .na.real
      A CI95 low: .na.real
      AUC CI95 low: .na.real
      mu CI95 high: .na.real
      lambda CI95 high: .na.real
      A CI95 high: .na.real
      AUC CI95 high: .na.real
    A11:
      mu: 6.7509216
      lambda: -4.4950188
      A: 221.1173034
      AUC: 15472.1401604
      mu CI95 low: .na.real
      lambda CI95 low: .na.real
      A CI95 low: .na.real
      AUC CI95 low: .na.real
      mu CI95 high: .na.real
      lambda CI95 high: .na.real
      A CI95 high: .na.real
      AUC CI95 high: .na.real
    A12:
      mu: 1.4683153
      lambda: -31.570737
      A: 60.1734785
      AUC: 4870.9224939
      mu CI95 low: .na.real
      lambda CI95 low: .na.real
      A CI95 low: .na.real
      AUC CI95 low: .na.real
      mu CI95 high: .na.real
      lambda CI95 high: .na.real
      A CI95 high: .na.real
      AUC CI95 high: .na.real
    B01:
      mu: 3.9066593
      lambda: -11.8166559
      A: 78.1134815
      AUC: 6187.2287423
      mu CI95 low: .na.real
      lambda CI95 low: .na.real
      A CI95 low: .na.real
      AUC CI95 low: .na.real
      mu CI95 high: .na.real
      lambda CI95 high: .na.real
      A CI95 high: .na.real
      AUC CI95 high: .na.real
    B02:
      mu: 2.4431436
      lambda: -14.9069313
      A: 56.560215
      AUC: 4723.5732053
      mu CI95 low: .na.real
      lambda CI95 low: .na.real
      A CI95 low: .na.real
      AUC CI95 low: .na.real
      mu CI95 high: .na.real
      lambda CI95 high: .na.real
      A CI95 high: .na.real
      AUC CI95 high: .na.real
    B03:
      mu: 7.2630497
      lambda: -3.5312651
      A: 151.4985338
      AUC: 12026.3207084
      mu CI95 low: .na.real
      lambda CI95 low: .na.real
      A CI95 low: .na.real
      AUC CI95 low: .na.real
      mu CI95 high: .na.real
      lambda CI95 high: .na.real
      A CI95 high: .na.real
      AUC CI95 high: .na.real
    B04:
      mu: 3.097491
      lambda: -9.9899732
      A: 54.125922
      AUC: 4227.979663
      mu CI95 low: .na.real
      lambda CI95 low: .na.real
      A CI95 low: .na.real
      AUC CI95 low: .na.real
      mu CI95 high: .na.real
      lambda CI95 high: .na.real
      A CI95 high: .na.real
      AUC CI95 high: .na.real
    B05:
      mu: 2.8347512
      lambda: -8.0668981
      A: 43.9291994
      AUC: 3207.932206
      mu CI95 low: .na.real
      lambda CI95 low: .na.real
      A CI95 low: .na.real
      AUC CI95 low: .na.real
      mu CI95 high: .na.real
      lambda CI95 high: .na.real
      A CI95 high: .na.real
      AUC CI95 high: .na.real
    B06:
      mu: 12.636231
      lambda: -0.9423043
      A: 298.0533363
      AUC: 22067.7055951
      mu CI95 low: .na.real
      lambda CI95 low: .na.real
      A CI95 low: .na.real
      AUC CI95 low: .na.real
      mu CI95 high: .na.real
      lambda CI95 high: .na.real
      A CI95 high: .na.real
      AUC CI95 high: .na.real
    B07:
      mu: 6.7553687
      lambda: -2.6506045
      A: 66.1868025
      AUC: 4483.9719351
      mu CI95 low: .na.real
      lambda CI95 low: .na.real
      A CI95 low: .na.real
      AUC CI95 low: .na.real
      mu CI95 high: .na.real
      lambda CI95 high: .na.real
      A CI95 high: .na.real
      AUC CI95 high: .na.real
    B08:
      mu: 2.609119
      lambda: -7.2144791
      A: 171.2839927
      AUC: 10475.4573917
      mu CI95 low: .na.real
      lambda CI95 low: .na.real
      A CI95 low: .na.real
      AUC CI95 low: .na.real
      mu CI95 high: .na.real
      lambda CI95 high: .na.real
      A CI95 high: .na.real
      AUC CI95 high: .na.real
    B09:
      mu: 8.5795021
      lambda: -1.7381442
      A: 208.9688532
      AUC: 15428.4126037
      mu CI95 low: .na.real
      lambda CI95 low: .na.real
      A CI95 low: .na.real
      AUC CI95 low: .na.real
      mu CI95 high: .na.real
      lambda CI95 high: .na.real
      A CI95 high: .na.real
      AUC CI95 high: .na.real
    B10:
      mu: 6.6812512
      lambda: -2.8680144
      A: 72.3362673
      AUC: 4781.7268278
      mu CI95 low: .na.real
      lambda CI95 low: .na.real
      A CI95 low: .na.real
      AUC CI95 low: .na.real
      mu CI95 high: .na.real
      lambda CI95 high: .na.real
      A CI95 high: .na.real
      AUC CI95 high: .na.real
    B11:
      mu: 6.6878216
      lambda: -2.9846279
      A: 268.3797719
      AUC: 18358.9182364
      mu CI95 low: .na.real
      lambda CI95 low: .na.real
      A CI95 low: .na.real
      AUC CI95 low: .na.real
      mu CI95 high: .na.real
      lambda CI95 high: .na.real
      A CI95 high: .na.real
      AUC CI95 high: .na.real
    B12:
      mu: 9.8876576
      lambda: -3.68658
      A: 281.8940677
      AUC: 19293.9196769
      mu CI95 low: .na.real
      lambda CI95 low: .na.real
      A CI95 low: .na.real
      AUC CI95 low: .na.real
      mu CI95 high: .na.real
      lambda CI95 high: .na.real
      A CI95 high: .na.real
      AUC CI95 high: .na.real
    C01:
      mu: 4.7998561
      lambda: -8.7751603
      A: 77.6551237
      AUC: 5848.7755237
      mu CI95 low: .na.real
      lambda CI95 low: .na.real
      A CI95 low: .na.real
      AUC CI95 low: .na.real
      mu CI95 high: .na.real
      lambda CI95 high: .na.real
      A CI95 high: .na.real
      AUC CI95 high: .na.real
    C02:
      mu: 3.7279692
      lambda: -5.692457
      A: 185.8064873
      AUC: 13193.0628578
      mu CI95 low: .na.real
      lambda CI95 low: .na.real
      A CI95 low: .na.real
      AUC CI95 low: .na.real
      mu CI95 high: .na.real
      lambda CI95 high: .na.real
      A CI95 high: .na.real
      AUC CI95 high: .na.real
    C03:
      mu: 15.9087438
      lambda: -1.6488218
      A: 256.0393412
      AUC: 20727.1660055
      mu CI95 low: .na.real
      lambda CI95 low: .na.real
      A CI95 low: .na.real
      AUC CI95 low: .na.real
      mu CI95 high: .na.real
      lambda CI95 high: .na.real
      A CI95 high: .na.real
      AUC CI95 high: .na.real
    C04:
      mu: 2.4141125
      lambda: 0.3654944
      A: 199.8291757
      AUC: 10757.0835169
      mu CI95 low: .na.real
      lambda CI95 low: .na.real
      A CI95 low: .na.real
      AUC CI95 low: .na.real
      mu CI95 high: .na.real
      lambda CI95 high: .na.real
      A CI95 high: .na.real
      AUC CI95 high: .na.real
    C05:
      mu: 9.990875
      lambda: -2.7731285
      A: 185.1423402
      AUC: 12369.554208
      mu CI95 low: .na.real
      lambda CI95 low: .na.real
      A CI95 low: .na.real
      AUC CI95 low: .na.real
      mu CI95 high: .na.real
      lambda CI95 high: .na.real
      A CI95 high: .na.real
      AUC CI95 high: .na.real
    C06:
      mu: 1.2978367
      lambda: -12.1895766
      A: 26.3928757
      AUC: 1996.8161909
      mu CI95 low: .na.real
      lambda CI95 low: .na.real
      A CI95 low: .na.real
      AUC CI95 low: .na.real
      mu CI95 high: .na.real
      lambda CI95 high: .na.real
      A CI95 high: .na.real
      AUC CI95 high: .na.real
    C07:
      mu: 7.7738466
      lambda: -2.2461013
      A: 210.463789
      AUC: 14431.1322132
      mu CI95 low: .na.real
      lambda CI95 low: .na.real
      A CI95 low: .na.real
      AUC CI95 low: .na.real
      mu CI95 high: .na.real
      lambda CI95 high: .na.real
      A CI95 high: .na.real
      AUC CI95 high: .na.real
    C08:
      mu: 8.5255518
      lambda: -1.5081794
      A: 231.2254343
      AUC: 16693.2071672
      mu CI95 low: .na.real
      lambda CI95 low: .na.real
      A CI95 low: .na.real
      AUC CI95 low: .na.real
      mu CI95 high: .na.real
      lambda CI95 high: .na.real
      A CI95 high: .na.real
      AUC CI95 high: .na.real
    C09:
      mu: 9.8870171
      lambda: -1.7082332
      A: 271.3812882
      AUC: 19754.211854
      mu CI95 low: .na.real
      lambda CI95 low: .na.real
      A CI95 low: .na.real
      AUC CI95 low: .na.real
      mu CI95 high: .na.real
      lambda CI95 high: .na.real
      A CI95 high: .na.real
      AUC CI95 high: .na.real
    C10:
      mu: 2.7011914
      lambda: 25.4048096
      A: 118.7814425
      AUC: 5872.9187475
      mu CI95 low: .na.real
      lambda CI95 low: .na.real
      A CI95 low: .na.real
      AUC CI95 low: .na.real
      mu CI95 high: .na.real
      lambda CI95 high: .na.real
      A CI95 high: .na.real
      AUC CI95 high: .na.real
    C11:
      mu: 2.8490038
      lambda: -7.6753745
      A: 66.4229649
      AUC: 5056.6257827
      mu CI95 low: .na.real
      lambda CI95 low: .na.real
      A CI95 low: .na.real
      AUC CI95 low: .na.real
      mu CI95 high: .na.real
      lambda CI95 high: .na.real
      A CI95 high: .na.real
      AUC CI95 high: .na.real
    C12:
      mu: 1.2412801
      lambda: -29.1215839
      A: 44.7317856
      AUC: 3685.0431119
      mu CI95 low: .na.real
      lambda CI95 low: .na.real
      A CI95 low: .na.real
      AUC CI95 low: .na.real
      mu CI95 high: .na.real
      lambda CI95 high: .na.real
      A CI95 high: .na.real
      AUC CI95 high: .na.real
    D01:
      mu: 11.5982304
      lambda: -3.3244066
      A: 298.2522299
      AUC: 22433.4987109
      mu CI95 low: .na.real
      lambda CI95 low: .na.real
      A CI95 low: .na.real
      AUC CI95 low: .na.real
      mu CI95 high: .na.real
      lambda CI95 high: .na.real
      A CI95 high: .na.real
      AUC CI95 high: .na.real
    D02:
      mu: 4.9670989
      lambda: -5.5549176
      A: 61.6393222
      AUC: 3919.4373355
      mu CI95 low: .na.real
      lambda CI95 low: .na.real
      A CI95 low: .na.real
      AUC CI95 low: .na.real
      mu CI95 high: .na.real
      lambda CI95 high: .na.real
      A CI95 high: .na.real
      AUC CI95 high: .na.real
    D03:
      mu: 4.4328894
      lambda: -4.268547
      A: 225.9405374
      AUC: 12930.031161
      mu CI95 low: .na.real
      lambda CI95 low: .na.real
      A CI95 low: .na.real
      AUC CI95 low: .na.real
      mu CI95 high: .na.real
      lambda CI95 high: .na.real
      A CI95 high: .na.real
      AUC CI95 high: .na.real
    D04:
      mu: 2.4863158
      lambda: -8.647622
      A: 38.3691247
      AUC: 2549.3535204
      mu CI95 low: .na.real
      lambda CI95 low: .na.real
      A CI95 low: .na.real
      AUC CI95 low: .na.real
      mu CI95 high: .na.real
      lambda CI95 high: .na.real
      A CI95 high: .na.real
      AUC CI95 high: .na.real
    D05:
      mu: 13.8578125
      lambda: -1.3821606
      A: 240.0578119
      AUC: 17081.3784584
      mu CI95 low: .na.real
      lambda CI95 low: .na.real
      A CI95 low: .na.real
      AUC CI95 low: .na.real
      mu CI95 high: .na.real
      lambda CI95 high: .na.real
      A CI95 high: .na.real
      AUC CI95 high: .na.real
    D06:
      mu: 11.8324845
      lambda: -1.7031776
      A: 245.6777305
      AUC: 18277.9186748
      mu CI95 low: .na.real
      lambda CI95 low: .na.real
      A CI95 low: .na.real
      AUC CI95 low: .na.real
      mu CI95 high: .na.real
      lambda CI95 high: .na.real
      A CI95 high: .na.real
      AUC CI95 high: .na.real
    D07:
      mu: 2.2701291
      lambda: -5.0341892
      A: 43.8748729
      AUC: 3439.0166087
      mu CI95 low: .na.real
      lambda CI95 low: .na.real
      A CI95 low: .na.real
      AUC CI95 low: .na.real
      mu CI95 high: .na.real
      lambda CI95 high: .na.real
      A CI95 high: .na.real
      AUC CI95 high: .na.real
    D08:
      mu: 3.815513
      lambda: -4.0167542
      A: 42.0984118
      AUC: 2476.847385
      mu CI95 low: .na.real
      lambda CI95 low: .na.real
      A CI95 low: .na.real
      AUC CI95 low: .na.real
      mu CI95 high: .na.real
      lambda CI95 high: .na.real
      A CI95 high: .na.real
      AUC CI95 high: .na.real
    D09:
      mu: 3.1881568
      lambda: -6.6018272
      A: 43.9015689
      AUC: 3355.599454
      mu CI95 low: .na.real
      lambda CI95 low: .na.real
      A CI95 low: .na.real
      AUC CI95 low: .na.real
      mu CI95 high: .na.real
      lambda CI95 high: .na.real
      A CI95 high: .na.real
      AUC CI95 high: .na.real
    D10:
      mu: 2.9668315
      lambda: -6.86652
      A: 41.4493249
      AUC: 3190.306307
      mu CI95 low: .na.real
      lambda CI95 low: .na.real
      A CI95 low: .na.real
      AUC CI95 low: .na.real
      mu CI95 high: .na.real
      lambda CI95 high: .na.real
      A CI95 high: .na.real
      AUC CI95 high: .na.real
    D11:
      mu: 2.4208942
      lambda: -8.0845953
      A: 37.2118129
      AUC: 2691.0498114
      mu CI95 low: .na.real
      lambda CI95 low: .na.real
      A CI95 low: .na.real
      AUC CI95 low: .na.real
      mu CI95 high: .na.real
      lambda CI95 high: .na.real
      A CI95 high: .na.real
      AUC CI95 high: .na.real
    D12:
      mu: 5.5695555
      lambda: -6.0258733
      A: 245.8821564
      AUC: 15713.0133789
      mu CI95 low: .na.real
      lambda CI95 low: .na.real
      A CI95 low: .na.real
      AUC CI95 low: .na.real
      mu CI95 high: .na.real
      lambda CI95 high: .na.real
      A CI95 high: .na.real
      AUC CI95 high: .na.real
    E01:
      mu: 12.7893257
      lambda: -2.1761202
      A: 298.7587046
      AUC: 22199.0659538
      mu CI95 low: .na.real
      lambda CI95 low: .na.real
      A CI95 low: .na.real
      AUC CI95 low: .na.real
      mu CI95 high: .na.real
      lambda CI95 high: .na.real
      A CI95 high: .na.real
      AUC CI95 high: .na.real
    E02:
      mu: 7.7542516
      lambda: -2.9383347
      A: 269.6709616
      AUC: 18186.5727702
      mu CI95 low: .na.real
      lambda CI95 low: .na.real
      A CI95 low: .na.real
      AUC CI95 low: .na.real
      mu CI95 high: .na.real
      lambda CI95 high: .na.real
      A CI95 high: .na.real
      AUC CI95 high: .na.real
    E03:
      mu: 0.5799646
      lambda: -53.9885935
      A: 40.6105771
      AUC: 2924.0465894
      mu CI95 low: .na.real
      lambda CI95 low: .na.real
      A CI95 low: .na.real
      AUC CI95 low: .na.real
      mu CI95 high: .na.real
      lambda CI95 high: .na.real
      A CI95 high: .na.real
      AUC CI95 high: .na.real
    E04:
      mu: 4.7120514
      lambda: -4.3214999
      A: 52.0343051
      AUC: 2946.0783309
      mu CI95 low: .na.real
      lambda CI95 low: .na.real
      A CI95 low: .na.real
      AUC CI95 low: .na.real
      mu CI95 high: .na.real
      lambda CI95 high: .na.real
      A CI95 high: .na.real
      AUC CI95 high: .na.real
    E05:
      mu: 11.9205106
      lambda: -2.3051854
      A: 250.6576714
      AUC: 17554.5679974
      mu CI95 low: .na.real
      lambda CI95 low: .na.real
      A CI95 low: .na.real
      AUC CI95 low: .na.real
      mu CI95 high: .na.real
      lambda CI95 high: .na.real
      A CI95 high: .na.real
      AUC CI95 high: .na.real
    E06:
      mu: 1.9697481
      lambda: -9.9501032
      A: 33.8282066
      AUC: 2671.0147064
      mu CI95 low: .na.real
      lambda CI95 low: .na.real
      A CI95 low: .na.real
      AUC CI95 low: .na.real
      mu CI95 high: .na.real
      lambda CI95 high: .na.real
      A CI95 high: .na.real
      AUC CI95 high: .na.real
    E07:
      mu: 2.4569687
      lambda: -6.0720036
      A: 38.482157
      AUC: 3032.6448591
      mu CI95 low: .na.real
      lambda CI95 low: .na.real
      A CI95 low: .na.real
      AUC CI95 low: .na.real
      mu CI95 high: .na.real
      lambda CI95 high: .na.real
      A CI95 high: .na.real
      AUC CI95 high: .na.real
    E08:
      mu: 3.1972942
      lambda: -5.3633772
      A: 40.2380214
      AUC: 2529.1698261
      mu CI95 low: .na.real
      lambda CI95 low: .na.real
      A CI95 low: .na.real
      AUC CI95 low: .na.real
      mu CI95 high: .na.real
      lambda CI95 high: .na.real
      A CI95 high: .na.real
      AUC CI95 high: .na.real
    E09:
      mu: 2.7248699
      lambda: -6.7628223
      A: 36.1830819
      AUC: 2231.2082273
      mu CI95 low: .na.real
      lambda CI95 low: .na.real
      A CI95 low: .na.real
      AUC CI95 low: .na.real
      mu CI95 high: .na.real
      lambda CI95 high: .na.real
      A CI95 high: .na.real
      AUC CI95 high: .na.real
    E10:
      mu: 3.868009
      lambda: -6.0229926
      A: 128.2524148
      AUC: 6324.0678115
      mu CI95 low: .na.real
      lambda CI95 low: .na.real
      A CI95 low: .na.real
      AUC CI95 low: .na.real
      mu CI95 high: .na.real
      lambda CI95 high: .na.real
      A CI95 high: .na.real
      AUC CI95 high: .na.real
    E11:
      mu: 4.743262
      lambda: -4.0590287
      A: 50.4810464
      AUC: 3129.0005949
      mu CI95 low: .na.real
      lambda CI95 low: .na.real
      A CI95 low: .na.real
      AUC CI95 low: .na.real
      mu CI95 high: .na.real
      lambda CI95 high: .na.real
      A CI95 high: .na.real
      AUC CI95 high: .na.real
    E12:
      mu: 8.0701239
      lambda: -4.238258
      A: 233.273629
      AUC: 16036.4409356
      mu CI95 low: .na.real
      lambda CI95 low: .na.real
      A CI95 low: .na.real
      AUC CI95 low: .na.real
      mu CI95 high: .na.real
      lambda CI95 high: .na.real
      A CI95 high: .na.real
      AUC CI95 high: .na.real
    F01:
      mu: 5.5125341
      lambda: -6.6329745
      A: 76.506216
      AUC: 5536.5862141
      mu CI95 low: .na.real
      lambda CI95 low: .na.real
      A CI95 low: .na.real
      AUC CI95 low: .na.real
      mu CI95 high: .na.real
      lambda CI95 high: .na.real
      A CI95 high: .na.real
      AUC CI95 high: .na.real
    F02:
      mu: 11.3448421
      lambda: -2.165573
      A: 254.6141413
      AUC: 19495.969786
      mu CI95 low: .na.real
      lambda CI95 low: .na.real
      A CI95 low: .na.real
      AUC CI95 low: .na.real
      mu CI95 high: .na.real
      lambda CI95 high: .na.real
      A CI95 high: .na.real
      AUC CI95 high: .na.real
    F03:
      mu: 3.0248435
      lambda: -6.943707
      A: 41.9972836
      AUC: 2335.3054842
      mu CI95 low: .na.real
      lambda CI95 low: .na.real
      A CI95 low: .na.real
      AUC CI95 low: .na.real
      mu CI95 high: .na.real
      lambda CI95 high: .na.real
      A CI95 high: .na.real
      AUC CI95 high: .na.real
    F04:
      mu: 2.0899998
      lambda: -8.9416787
      A: 32.9093154
      AUC: 2280.9097988
      mu CI95 low: .na.real
      lambda CI95 low: .na.real
      A CI95 low: .na.real
      AUC CI95 low: .na.real
      mu CI95 high: .na.real
      lambda CI95 high: .na.real
      A CI95 high: .na.real
      AUC CI95 high: .na.real
    F05:
      mu: 13.3187079
      lambda: -1.619568
      A: 282.2215404
      AUC: 21652.8837573
      mu CI95 low: .na.real
      lambda CI95 low: .na.real
      A CI95 low: .na.real
      AUC CI95 low: .na.real
      mu CI95 high: .na.real
      lambda CI95 high: .na.real
      A CI95 high: .na.real
      AUC CI95 high: .na.real
    F06:
      mu: 12.7580077
      lambda: -1.5871806
      A: 155.2570683
      AUC: 11985.9212247
      mu CI95 low: .na.real
      lambda CI95 low: .na.real
      A CI95 low: .na.real
      AUC CI95 low: .na.real
      mu CI95 high: .na.real
      lambda CI95 high: .na.real
      A CI95 high: .na.real
      AUC CI95 high: .na.real
    F07:
      mu: 8.0120414
      lambda: 18.607368
      A: 258.6319816
      AUC: 15055.9533706
      mu CI95 low: .na.real
      lambda CI95 low: .na.real
      A CI95 low: .na.real
      AUC CI95 low: .na.real
      mu CI95 high: .na.real
      lambda CI95 high: .na.real
      A CI95 high: .na.real
      AUC CI95 high: .na.real
    F08:
      mu: 11.7683942
      lambda: -1.5552869
      A: 285.3444277
      AUC: 21907.0521464
      mu CI95 low: .na.real
      lambda CI95 low: .na.real
      A CI95 low: .na.real
      AUC CI95 low: .na.real
      mu CI95 high: .na.real
      lambda CI95 high: .na.real
      A CI95 high: .na.real
      AUC CI95 high: .na.real
    F09:
      mu: 4.1420432
      lambda: -5.3732578
      A: 48.1300394
      AUC: 2760.9642998
      mu CI95 low: .na.real
      lambda CI95 low: .na.real
      A CI95 low: .na.real
      AUC CI95 low: .na.real
      mu CI95 high: .na.real
      lambda CI95 high: .na.real
      A CI95 high: .na.real
      AUC CI95 high: .na.real
    F10:
      mu: 1.1611517
      lambda: -18.7381622
      A: 30.1474147
      AUC: 2249.8556633
      mu CI95 low: .na.real
      lambda CI95 low: .na.real
      A CI95 low: .na.real
      AUC CI95 low: .na.real
      mu CI95 high: .na.real
      lambda CI95 high: .na.real
      A CI95 high: .na.real
      AUC CI95 high: .na.real
    F11:
      mu: 2.3051431
      lambda: -11.290657
      A: 44.6781038
      AUC: 3718.5846593
      mu CI95 low: .na.real
      lambda CI95 low: .na.real
      A CI95 low: .na.real
      AUC CI95 low: .na.real
      mu CI95 high: .na.real
      lambda CI95 high: .na.real
      A CI95 high: .na.real
      AUC CI95 high: .na.real
    F12:
      mu: 8.1376343
      lambda: -4.1841269
      A: 257.0753105
      AUC: 17539.2274252
      mu CI95 low: .na.real
      lambda CI95 low: .na.real
      A CI95 low: .na.real
      AUC CI95 low: .na.real
      mu CI95 high: .na.real
      lambda CI95 high: .na.real
      A CI95 high: .na.real
      AUC CI95 high: .na.real
    G01:
      mu: 5.4499402
      lambda: -8.6413487
      A: 245.1560243
      AUC: 15571.7020876
      mu CI95 low: .na.real
      lambda CI95 low: .na.real
      A CI95 low: .na.real
      AUC CI95 low: .na.real
      mu CI95 high: .na.real
      lambda CI95 high: .na.real
      A CI95 high: .na.real
      AUC CI95 high: .na.real
    G02:
      mu: 2.020577
      lambda: -11.226011
      A: 36.2748781
      AUC: 2750.6429092
      mu CI95 low: .na.real
      lambda CI95 low: .na.real
      A CI95 low: .na.real
      AUC CI95 low: .na.real
      mu CI95 high: .na.real
      lambda CI95 high: .na.real
      A CI95 high: .na.real
      AUC CI95 high: .na.real
    G03:
      mu: 11.9159901
      lambda: -1.5895754
      A: 304.30564
      AUC: 23494.9416327
      mu CI95 low: .na.real
      lambda CI95 low: .na.real
      A CI95 low: .na.real
      AUC CI95 low: .na.real
      mu CI95 high: .na.real
      lambda CI95 high: .na.real
      A CI95 high: .na.real
      AUC CI95 high: .na.real
    G04:
      mu: 2.0566082
      lambda: -10.6835352
      A: 41.8025997
      AUC: 3287.5653911
      mu CI95 low: .na.real
      lambda CI95 low: .na.real
      A CI95 low: .na.real
      AUC CI95 low: .na.real
      mu CI95 high: .na.real
      lambda CI95 high: .na.real
      A CI95 high: .na.real
      AUC CI95 high: .na.real
    G05:
      mu: 8.5815954
      lambda: -2.8408484
      A: 244.7825039
      AUC: 17556.2235132
      mu CI95 low: .na.real
      lambda CI95 low: .na.real
      A CI95 low: .na.real
      AUC CI95 low: .na.real
      mu CI95 high: .na.real
      lambda CI95 high: .na.real
      A CI95 high: .na.real
      AUC CI95 high: .na.real
    G06:
      mu: 6.6788831
      lambda: -2.9567341
      A: 243.5149139
      AUC: 16349.0991945
      mu CI95 low: .na.real
      lambda CI95 low: .na.real
      A CI95 low: .na.real
      AUC CI95 low: .na.real
      mu CI95 high: .na.real
      lambda CI95 high: .na.real
      A CI95 high: .na.real
      AUC CI95 high: .na.real
    G07:
      mu: 6.5281934
      lambda: -2.9529242
      A: 64.8429532
      AUC: 3585.1432411
      mu CI95 low: .na.real
      lambda CI95 low: .na.real
      A CI95 low: .na.real
      AUC CI95 low: .na.real
      mu CI95 high: .na.real
      lambda CI95 high: .na.real
      A CI95 high: .na.real
      AUC CI95 high: .na.real
    G08:
      mu: 3.7168051
      lambda: -5.6613764
      A: 44.0787716
      AUC: 2716.7745682
      mu CI95 low: .na.real
      lambda CI95 low: .na.real
      A CI95 low: .na.real
      AUC CI95 low: .na.real
      mu CI95 high: .na.real
      lambda CI95 high: .na.real
      A CI95 high: .na.real
      AUC CI95 high: .na.real
    G09:
      mu: 6.5030562
      lambda: -3.037837
      A: 67.9795868
      AUC: 4480.351861
      mu CI95 low: .na.real
      lambda CI95 low: .na.real
      A CI95 low: .na.real
      AUC CI95 low: .na.real
      mu CI95 high: .na.real
      lambda CI95 high: .na.real
      A CI95 high: .na.real
      AUC CI95 high: .na.real
    G10:
      mu: 5.0867198
      lambda: -5.0765567
      A: 200.1168012
      AUC: 12487.4122164
      mu CI95 low: .na.real
      lambda CI95 low: .na.real
      A CI95 low: .na.real
      AUC CI95 low: .na.real
      mu CI95 high: .na.real
      lambda CI95 high: .na.real
      A CI95 high: .na.real
      AUC CI95 high: .na.real
    G11:
      mu: 3.5540011
      lambda: -9.5471893
      A: 59.9144362
      AUC: 4950.1486023
      mu CI95 low: .na.real
      lambda CI95 low: .na.real
      A CI95 low: .na.real
      AUC CI95 low: .na.real
      mu CI95 high: .na.real
      lambda CI95 high: .na.real
      A CI95 high: .na.real
      AUC CI95 high: .na.real
    G12:
      mu: 15.9342375
      lambda: -2.4588239
      A: 286.6379635
      AUC: 23246.2450177
      mu CI95 low: .na.real
      lambda CI95 low: .na.real
      A CI95 low: .na.real
      AUC CI95 low: .na.real
      mu CI95 high: .na.real
      lambda CI95 high: .na.real
      A CI95 high: .na.real
      AUC CI95 high: .na.real
    H01:
      mu: 4.9862275
      lambda: 29.6319325
      A: 205.9358619
      AUC: 10983.3975725
      mu CI95 low: .na.real
      lambda CI95 low: .na.real
      A CI95 low: .na.real
      AUC CI95 low: .na.real
      mu CI95 high: .na.real
      lambda CI95 high: .na.real
      A CI95 high: .na.real
      AUC CI95 high: .na.real
    H02:
      mu: 1.3652423
      lambda: -27.6915228
      A: 47.3597298
      AUC: 4094.6490435
      mu CI95 low: .na.real
      lambda CI95 low: .na.real
      A CI95 low: .na.real
      AUC CI95 low: .na.real
      mu CI95 high: .na.real
      lambda CI95 high: .na.real
      A CI95 high: .na.real
      AUC CI95 high: .na.real
    H03:
      mu: 1.3293493
      lambda: -24.7479403
      A: 43.5892909
      AUC: 3657.8694596
      mu CI95 low: .na.real
      lambda CI95 low: .na.real
      A CI95 low: .na.real
      AUC CI95 low: .na.real
      mu CI95 high: .na.real
      lambda CI95 high: .na.real
      A CI95 high: .na.real
      AUC CI95 high: .na.real
    H04:
      mu: 0.8163476
      lambda: -38.9193664
      A: 38.3199896
      AUC: 3304.0884797
      mu CI95 low: .na.real
      lambda CI95 low: .na.real
      A CI95 low: .na.real
      AUC CI95 low: .na.real
      mu CI95 high: .na.real
      lambda CI95 high: .na.real
      A CI95 high: .na.real
      AUC CI95 high: .na.real
    H05:
      mu: 2.4250503
      lambda: -14.0302028
      A: 52.1600431
      AUC: 3633.3879274
      mu CI95 low: .na.real
      lambda CI95 low: .na.real
      A CI95 low: .na.real
      AUC CI95 low: .na.real
      mu CI95 high: .na.real
      lambda CI95 high: .na.real
      A CI95 high: .na.real
      AUC CI95 high: .na.real
    H06:
      mu: -0.1146318
      lambda: 298.9653984
      A: 41.0734436
      AUC: 2860.6673539
      mu CI95 low: .na.real
      lambda CI95 low: .na.real
      A CI95 low: .na.real
      AUC CI95 low: .na.real
      mu CI95 high: .na.real
      lambda CI95 high: .na.real
      A CI95 high: .na.real
      AUC CI95 high: .na.real
    H07:
      mu: 2.0739981
      lambda: -15.4423081
      A: 44.5987832
      AUC: 3796.6094117
      mu CI95 low: .na.real
      lambda CI95 low: .na.real
      A CI95 low: .na.real
      AUC CI95 low: .na.real
      mu CI95 high: .na.real
      lambda CI95 high: .na.real
      A CI95 high: .na.real
      AUC CI95 high: .na.real
    H08:
      mu: 10.2291868
      lambda: -3.7924062
      A: 242.6612413
      AUC: 17176.5136227
      mu CI95 low: .na.real
      lambda CI95 low: .na.real
      A CI95 low: .na.real
      AUC CI95 low: .na.real
      mu CI95 high: .na.real
      lambda CI95 high: .na.real
      A CI95 high: .na.real
      AUC CI95 high: .na.real
    H09:
      mu: 6.3754749
      lambda: -5.8368411
      A: 80.1857947
      AUC: 5199.9374473
      mu CI95 low: .na.real
      lambda CI95 low: .na.real
      A CI95 low: .na.real
      AUC CI95 low: .na.real
      mu CI95 high: .na.real
      lambda CI95 high: .na.real
      A CI95 high: .na.real
      AUC CI95 high: .na.real
    H10:
      mu: 3.4141637
      lambda: -10.8047658
      A: 59.0906437
      AUC: 4056.3166904
      mu CI95 low: .na.real
      lambda CI95 low: .na.real
      A CI95 low: .na.real
      AUC CI95 low: .na.real
      mu CI95 high: .na.real
      lambda CI95 high: .na.real
      A CI95 high: .na.real
      AUC CI95 high: .na.real
    H11:
      mu: 3.3266564
      lambda: -12.7660226
      A: 63.6313087
      AUC: 4434.5187299
      mu CI95 low: .na.real
      lambda CI95 low: .na.real
      A CI95 low: .na.real
      AUC CI95 low: .na.real
      mu CI95 high: .na.real
      lambda CI95 high: .na.real
      A CI95 high: .na.real
      AUC CI95 high: .na.real
    H12:
      mu: 5.4197893
      lambda: -9.684949
      A: 129.244224
      AUC: 9842.2594302
      mu CI95 low: .na.real
      lambda CI95 low: .na.real
      A CI95 low: .na.real
      AUC CI95 low: .na.real
      mu CI95 high: .na.real
      lambda CI95 high: .na.real
      A CI95 high: .na.real
      AUC CI95 high: .na.real
  aggr_settings:
    method: splines
    options:
      type: tp.spline
      knots: ~
      gamma: 1.0
      est.method: REML
      s.par: ~
      correlation: ~
      save.models: no
      filename: ~
      class: tp
      boot: 0
      preceding_transformation: none
    software: opm
    version: 1.3.35
- metadata:
    File: strain2(1,2)/0hr/Strain2_L_REP(1,2)_0hr__allHours_kinetic.csv
    Sample Number: 212r0
    Plate Type: PM01
    light: L
    rep: REP(1,2)
    time.chr: 0hr
    Strain.chr: Strain2
    Light.treatment: r
    Replicate: 2.0
    ToR: 0.0e+00
    strain.num: 2.0
  csv_data:
    File: strain2(1,2)/0hr/Strain2_L_REP(1,2)_0hr__allHours_kinetic.csv
    Data File: C:\Documents and Settings\Biolog User\Desktop\strain 2\0hr\PMX_342_150129_A_34_9.OKA
    Setup Time: Jan 29 2015 5:51 PM
    Position: 17-B
    Plate Type: PM01
    Strain Type: '---'
    Sample Number: 212r0
    Strain Name: ''
    Strain Number: ''
    Other: ''
  measurements:
    Hour:
    - 0.0e+00
    - 2.5e-01
    - 5.0e-01
    - 7.5e-01
    - 6.75e+00
    - 7.0e+00
    - 7.25e+00
    - 7.5e+00
    - 1.35e+01
    - 1.375e+01
    - 1.4e+01
    - 1.425e+01
    - 2.025e+01
    - 2.05e+01
    - 2.075e+01
    - 2.1e+01
    - 2.3e+01
    - 2.325e+01
    - 2.35e+01
    - 2.375e+01
    - 2.675e+01
    - 2.7e+01
    - 2.725e+01
    - 2.75e+01
    - 3.45e+01
    - 3.475e+01
    - 3.5e+01
    - 3.525e+01
    - 4.025e+01
    - 4.05e+01
    - 4.075e+01
    - 4.1e+01
    - 4.6e+01
    - 4.625e+01
    - 4.65e+01
    - 4.675e+01
    - 5.175e+01
    - 5.2e+01
    - 5.225e+01
    - 5.25e+01
    - 5.75e+01
    - 5.775e+01
    - 5.8e+01
    - 5.825e+01
    - 6.325e+01
    - 6.35e+01
    - 6.375e+01
    - 6.4e+01
    - 6.9e+01
    - 6.925e+01
    - 6.95e+01
    - 6.975e+01
    - 7.475e+01
    - 7.5e+01
    - 7.525e+01
    - 7.55e+01
    - 8.05e+01
    - 8.075e+01
    - 8.1e+01
    - 8.125e+01
    - 8.625e+01
    - 8.65e+01
    - 8.675e+01
    - 8.7e+01
    - 9.2e+01
    - 9.225e+01
    - 9.25e+01
    - 9.275e+01
    A01:
    - 58.0
    - 58.0
    - 54.0
    - 59.0
    - 75.0
    - 71.0
    - 68.0
    - 70.0
    - 73.0
    - 72.0
    - 67.0
    - 80.0
    - 78.0
    - 79.0
    - 67.0
    - 86.0
    - 71.0
    - 63.0
    - 72.0
    - 78.0
    - 87.0
    - 76.0
    - 72.0
    - 71.0
    - 82.0
    - 79.0
    - 70.0
    - 74.0
    - 79.0
    - 79.0
    - 66.0
    - 59.0
    - 86.0
    - 59.0
    - 71.0
    - 73.0
    - 72.0
    - 79.0
    - 89.0
    - 75.0
    - 85.0
    - 76.0
    - 77.0
    - 78.0
    - 80.0
    - 77.0
    - 77.0
    - 77.0
    - 86.0
    - 76.0
    - 73.0
    - 90.0
    - 77.0
    - 79.0
    - 83.0
    - 90.0
    - 79.0
    - 86.0
    - 83.0
    - 83.0
    - 81.0
    - 76.0
    - 89.0
    - 80.0
    - 82.0
    - 72.0
    - 75.0
    - 76.0
    A02:
    - 66.0
    - 68.0
    - 65.0
    - 65.0
    - 90.0
    - 89.0
    - 88.0
    - 89.0
    - 115.0
    - 118.0
    - 116.0
    - 117.0
    - 136.0
    - 135.0
    - 137.0
    - 138.0
    - 150.0
    - 149.0
    - 155.0
    - 152.0
    - 165.0
    - 167.0
    - 169.0
    - 169.0
    - 182.0
    - 189.0
    - 193.0
    - 192.0
    - 203.0
    - 200.0
    - 214.0
    - 212.0
    - 217.0
    - 227.0
    - 225.0
    - 226.0
    - 234.0
    - 234.0
    - 224.0
    - 236.0
    - 238.0
    - 249.0
    - 246.0
    - 249.0
    - 249.0
    - 250.0
    - 253.0
    - 254.0
    - 241.0
    - 257.0
    - 255.0
    - 235.0
    - 258.0
    - 256.0
    - 250.0
    - 238.0
    - 260.0
    - 248.0
    - 255.0
    - 251.0
    - 258.0
    - 263.0
    - 254.0
    - 264.0
    - 263.0
    - 270.0
    - 271.0
    - 271.0
    A03:
    - 63.0
    - 63.0
    - 63.0
    - 66.0
    - 86.0
    - 85.0
    - 87.0
    - 88.0
    - 104.0
    - 108.0
    - 112.0
    - 106.0
    - 116.0
    - 117.0
    - 120.0
    - 121.0
    - 127.0
    - 130.0
    - 131.0
    - 130.0
    - 133.0
    - 133.0
    - 135.0
    - 136.0
    - 138.0
    - 144.0
    - 146.0
    - 144.0
    - 147.0
    - 144.0
    - 158.0
    - 154.0
    - 154.0
    - 162.0
    - 161.0
    - 164.0
    - 166.0
    - 167.0
    - 160.0
    - 170.0
    - 173.0
    - 178.0
    - 176.0
    - 180.0
    - 179.0
    - 182.0
    - 184.0
    - 185.0
    - 177.0
    - 189.0
    - 187.0
    - 174.0
    - 187.0
    - 189.0
    - 186.0
    - 174.0
    - 193.0
    - 187.0
    - 191.0
    - 189.0
    - 193.0
    - 199.0
    - 193.0
    - 201.0
    - 200.0
    - 208.0
    - 209.0
    - 207.0
    A04:
    - 64.0
    - 64.0
    - 63.0
    - 66.0
    - 86.0
    - 87.0
    - 87.0
    - 89.0
    - 140.0
    - 146.0
    - 155.0
    - 136.0
    - 176.0
    - 175.0
    - 189.0
    - 178.0
    - 202.0
    - 218.0
    - 207.0
    - 200.0
    - 203.0
    - 215.0
    - 219.0
    - 222.0
    - 212.0
    - 222.0
    - 233.0
    - 225.0
    - 221.0
    - 217.0
    - 250.0
    - 251.0
    - 224.0
    - 253.0
    - 243.0
    - 239.0
    - 237.0
    - 237.0
    - 224.0
    - 241.0
    - 230.0
    - 244.0
    - 238.0
    - 245.0
    - 240.0
    - 242.0
    - 247.0
    - 246.0
    - 227.0
    - 249.0
    - 249.0
    - 223.0
    - 245.0
    - 245.0
    - 237.0
    - 223.0
    - 245.0
    - 229.0
    - 241.0
    - 236.0
    - 241.0
    - 248.0
    - 235.0
    - 249.0
    - 243.0
    - 255.0
    - 255.0
    - 254.0
    A05:
    - 56.0
    - 58.0
    - 57.0
    - 61.0
    - 93.0
    - 92.0
    - 93.0
    - 97.0
    - 128.0
    - 133.0
    - 136.0
    - 127.0
    - 143.0
    - 143.0
    - 151.0
    - 150.0
    - 164.0
    - 167.0
    - 167.0
    - 161.0
    - 163.0
    - 170.0
    - 171.0
    - 177.0
    - 175.0
    - 183.0
    - 189.0
    - 184.0
    - 186.0
    - 181.0
    - 203.0
    - 202.0
    - 188.0
    - 204.0
    - 201.0
    - 199.0
    - 195.0
    - 195.0
    - 186.0
    - 197.0
    - 188.0
    - 196.0
    - 193.0
    - 198.0
    - 195.0
    - 195.0
    - 198.0
    - 197.0
    - 187.0
    - 198.0
    - 198.0
    - 184.0
    - 194.0
    - 195.0
    - 189.0
    - 182.0
    - 193.0
    - 184.0
    - 189.0
    - 187.0
    - 188.0
    - 195.0
    - 188.0
    - 196.0
    - 190.0
    - 196.0
    - 198.0
    - 196.0
    A06:
    - 54.0
    - 55.0
    - 55.0
    - 56.0
    - 78.0
    - 76.0
    - 78.0
    - 79.0
    - 94.0
    - 97.0
    - 104.0
    - 88.0
    - 98.0
    - 98.0
    - 105.0
    - 102.0
    - 113.0
    - 121.0
    - 114.0
    - 112.0
    - 110.0
    - 116.0
    - 119.0
    - 120.0
    - 117.0
    - 123.0
    - 128.0
    - 124.0
    - 126.0
    - 122.0
    - 145.0
    - 146.0
    - 133.0
    - 152.0
    - 145.0
    - 142.0
    - 141.0
    - 142.0
    - 135.0
    - 143.0
    - 138.0
    - 148.0
    - 146.0
    - 149.0
    - 149.0
    - 149.0
    - 152.0
    - 153.0
    - 139.0
    - 157.0
    - 154.0
    - 138.0
    - 156.0
    - 152.0
    - 144.0
    - 137.0
    - 156.0
    - 144.0
    - 151.0
    - 148.0
    - 152.0
    - 160.0
    - 148.0
    - 161.0
    - 158.0
    - 167.0
    - 169.0
    - 168.0
    A07:
    - 57.0
    - 57.0
    - 55.0
    - 60.0
    - 86.0
    - 86.0
    - 90.0
    - 90.0
    - 109.0
    - 115.0
    - 120.0
    - 105.0
    - 125.0
    - 125.0
    - 135.0
    - 130.0
    - 147.0
    - 155.0
    - 150.0
    - 145.0
    - 148.0
    - 158.0
    - 160.0
    - 162.0
    - 169.0
    - 179.0
    - 188.0
    - 182.0
    - 190.0
    - 184.0
    - 216.0
    - 215.0
    - 194.0
    - 228.0
    - 219.0
    - 216.0
    - 215.0
    - 214.0
    - 203.0
    - 217.0
    - 206.0
    - 221.0
    - 220.0
    - 222.0
    - 220.0
    - 222.0
    - 227.0
    - 227.0
    - 204.0
    - 228.0
    - 227.0
    - 203.0
    - 224.0
    - 222.0
    - 211.0
    - 200.0
    - 221.0
    - 204.0
    - 216.0
    - 210.0
    - 215.0
    - 224.0
    - 208.0
    - 225.0
    - 216.0
    - 228.0
    - 230.0
    - 228.0
    A08:
    - 56.0
    - 57.0
    - 59.0
    - 62.0
    - 87.0
    - 88.0
    - 88.0
    - 90.0
    - 103.0
    - 108.0
    - 114.0
    - 99.0
    - 111.0
    - 109.0
    - 117.0
    - 115.0
    - 121.0
    - 131.0
    - 126.0
    - 121.0
    - 123.0
    - 127.0
    - 130.0
    - 132.0
    - 130.0
    - 137.0
    - 143.0
    - 138.0
    - 141.0
    - 136.0
    - 164.0
    - 164.0
    - 147.0
    - 171.0
    - 165.0
    - 159.0
    - 160.0
    - 161.0
    - 152.0
    - 164.0
    - 159.0
    - 171.0
    - 169.0
    - 171.0
    - 171.0
    - 173.0
    - 177.0
    - 177.0
    - 160.0
    - 182.0
    - 181.0
    - 160.0
    - 181.0
    - 180.0
    - 170.0
    - 162.0
    - 183.0
    - 167.0
    - 179.0
    - 172.0
    - 181.0
    - 189.0
    - 175.0
    - 188.0
    - 187.0
    - 198.0
    - 200.0
    - 198.0
    A09:
    - 51.0
    - 51.0
    - 54.0
    - 52.0
    - 82.0
    - 79.0
    - 82.0
    - 81.0
    - 88.0
    - 91.0
    - 100.0
    - 84.0
    - 90.0
    - 92.0
    - 97.0
    - 96.0
    - 102.0
    - 111.0
    - 106.0
    - 101.0
    - 103.0
    - 107.0
    - 108.0
    - 107.0
    - 108.0
    - 113.0
    - 117.0
    - 113.0
    - 116.0
    - 113.0
    - 133.0
    - 132.0
    - 122.0
    - 137.0
    - 133.0
    - 132.0
    - 129.0
    - 130.0
    - 126.0
    - 131.0
    - 127.0
    - 137.0
    - 137.0
    - 140.0
    - 139.0
    - 139.0
    - 144.0
    - 143.0
    - 131.0
    - 147.0
    - 145.0
    - 133.0
    - 147.0
    - 148.0
    - 138.0
    - 134.0
    - 149.0
    - 137.0
    - 146.0
    - 141.0
    - 148.0
    - 153.0
    - 145.0
    - 157.0
    - 153.0
    - 161.0
    - 164.0
    - 162.0
    A10:
    - 56.0
    - 56.0
    - 60.0
    - 56.0
    - 75.0
    - 75.0
    - 75.0
    - 77.0
    - 74.0
    - 76.0
    - 81.0
    - 73.0
    - 76.0
    - 73.0
    - 74.0
    - 77.0
    - 76.0
    - 79.0
    - 79.0
    - 78.0
    - 80.0
    - 76.0
    - 78.0
    - 78.0
    - 79.0
    - 79.0
    - 79.0
    - 76.0
    - 77.0
    - 75.0
    - 83.0
    - 79.0
    - 83.0
    - 80.0
    - 83.0
    - 81.0
    - 81.0
    - 82.0
    - 83.0
    - 86.0
    - 99.0
    - 103.0
    - 104.0
    - 107.0
    - 108.0
    - 110.0
    - 111.0
    - 113.0
    - 110.0
    - 118.0
    - 117.0
    - 111.0
    - 120.0
    - 120.0
    - 116.0
    - 113.0
    - 124.0
    - 118.0
    - 124.0
    - 121.0
    - 124.0
    - 127.0
    - 127.0
    - 132.0
    - 132.0
    - 137.0
    - 141.0
    - 139.0
    A11:
    - 54.0
    - 53.0
    - 56.0
    - 54.0
    - 82.0
    - 80.0
    - 84.0
    - 86.0
    - 87.0
    - 93.0
    - 102.0
    - 83.0
    - 90.0
    - 88.0
    - 95.0
    - 94.0
    - 97.0
    - 107.0
    - 101.0
    - 98.0
    - 96.0
    - 100.0
    - 102.0
    - 102.0
    - 102.0
    - 108.0
    - 110.0
    - 105.0
    - 108.0
    - 105.0
    - 128.0
    - 126.0
    - 111.0
    - 130.0
    - 127.0
    - 121.0
    - 119.0
    - 119.0
    - 117.0
    - 122.0
    - 116.0
    - 123.0
    - 124.0
    - 125.0
    - 126.0
    - 128.0
    - 128.0
    - 129.0
    - 117.0
    - 132.0
    - 131.0
    - 119.0
    - 131.0
    - 129.0
    - 121.0
    - 116.0
    - 131.0
    - 121.0
    - 129.0
    - 122.0
    - 127.0
    - 131.0
    - 125.0
    - 134.0
    - 131.0
    - 136.0
    - 139.0
    - 137.0
    A12:
    - 42.0
    - 41.0
    - 41.0
    - 40.0
    - 48.0
    - 46.0
    - 47.0
    - 48.0
    - 47.0
    - 48.0
    - 52.0
    - 51.0
    - 51.0
    - 50.0
    - 46.0
    - 49.0
    - 50.0
    - 49.0
    - 52.0
    - 49.0
    - 55.0
    - 49.0
    - 47.0
    - 48.0
    - 50.0
    - 50.0
    - 48.0
    - 47.0
    - 48.0
    - 46.0
    - 49.0
    - 46.0
    - 53.0
    - 47.0
    - 47.0
    - 50.0
    - 46.0
    - 50.0
    - 51.0
    - 51.0
    - 53.0
    - 51.0
    - 46.0
    - 51.0
    - 50.0
    - 52.0
    - 51.0
    - 52.0
    - 53.0
    - 50.0
    - 48.0
    - 53.0
    - 48.0
    - 48.0
    - 50.0
    - 52.0
    - 49.0
    - 50.0
    - 49.0
    - 48.0
    - 48.0
    - 48.0
    - 53.0
    - 50.0
    - 48.0
    - 46.0
    - 48.0
    - 50.0
    B01:
    - 56.0
    - 55.0
    - 54.0
    - 56.0
    - 79.0
    - 75.0
    - 73.0
    - 75.0
    - 78.0
    - 80.0
    - 75.0
    - 82.0
    - 84.0
    - 83.0
    - 78.0
    - 85.0
    - 79.0
    - 75.0
    - 82.0
    - 83.0
    - 88.0
    - 81.0
    - 80.0
    - 80.0
    - 90.0
    - 87.0
    - 82.0
    - 82.0
    - 84.0
    - 85.0
    - 79.0
    - 73.0
    - 95.0
    - 72.0
    - 82.0
    - 85.0
    - 83.0
    - 86.0
    - 91.0
    - 85.0
    - 93.0
    - 89.0
    - 87.0
    - 89.0
    - 90.0
    - 90.0
    - 88.0
    - 88.0
    - 95.0
    - 89.0
    - 87.0
    - 96.0
    - 88.0
    - 89.0
    - 92.0
    - 94.0
    - 90.0
    - 94.0
    - 90.0
    - 91.0
    - 89.0
    - 89.0
    - 97.0
    - 90.0
    - 92.0
    - 85.0
    - 89.0
    - 89.0
    B02:
    - 39.0
    - 41.0
    - 41.0
    - 41.0
    - 63.0
    - 58.0
    - 57.0
    - 60.0
    - 60.0
    - 62.0
    - 60.0
    - 63.0
    - 65.0
    - 65.0
    - 62.0
    - 68.0
    - 64.0
    - 59.0
    - 65.0
    - 67.0
    - 72.0
    - 67.0
    - 63.0
    - 65.0
    - 70.0
    - 69.0
    - 65.0
    - 65.0
    - 67.0
    - 66.0
    - 65.0
    - 59.0
    - 75.0
    - 59.0
    - 65.0
    - 69.0
    - 68.0
    - 71.0
    - 75.0
    - 71.0
    - 77.0
    - 75.0
    - 73.0
    - 76.0
    - 77.0
    - 77.0
    - 76.0
    - 78.0
    - 81.0
    - 77.0
    - 76.0
    - 80.0
    - 76.0
    - 78.0
    - 79.0
    - 79.0
    - 82.0
    - 84.0
    - 82.0
    - 82.0
    - 80.0
    - 80.0
    - 87.0
    - 81.0
    - 82.0
    - 77.0
    - 80.0
    - 81.0
    B03:
    - 50.0
    - 51.0
    - 49.0
    - 55.0
    - 76.0
    - 76.0
    - 75.0
    - 78.0
    - 94.0
    - 95.0
    - 101.0
    - 92.0
    - 104.0
    - 104.0
    - 106.0
    - 107.0
    - 112.0
    - 116.0
    - 116.0
    - 113.0
    - 119.0
    - 119.0
    - 119.0
    - 119.0
    - 124.0
    - 126.0
    - 129.0
    - 125.0
    - 124.0
    - 123.0
    - 137.0
    - 132.0
    - 134.0
    - 133.0
    - 134.0
    - 133.0
    - 130.0
    - 131.0
    - 127.0
    - 133.0
    - 130.0
    - 130.0
    - 130.0
    - 132.0
    - 132.0
    - 133.0
    - 132.0
    - 134.0
    - 128.0
    - 134.0
    - 133.0
    - 126.0
    - 131.0
    - 132.0
    - 129.0
    - 126.0
    - 131.0
    - 128.0
    - 130.0
    - 128.0
    - 129.0
    - 133.0
    - 130.0
    - 134.0
    - 130.0
    - 133.0
    - 136.0
    - 134.0
    B04:
    - 44.0
    - 46.0
    - 44.0
    - 44.0
    - 66.0
    - 62.0
    - 62.0
    - 62.0
    - 66.0
    - 67.0
    - 67.0
    - 68.0
    - 68.0
    - 69.0
    - 68.0
    - 72.0
    - 70.0
    - 66.0
    - 71.0
    - 71.0
    - 75.0
    - 71.0
    - 70.0
    - 70.0
    - 73.0
    - 72.0
    - 71.0
    - 69.0
    - 71.0
    - 71.0
    - 72.0
    - 66.0
    - 78.0
    - 69.0
    - 73.0
    - 76.0
    - 72.0
    - 75.0
    - 78.0
    - 77.0
    - 78.0
    - 75.0
    - 74.0
    - 76.0
    - 76.0
    - 77.0
    - 78.0
    - 76.0
    - 80.0
    - 77.0
    - 75.0
    - 79.0
    - 77.0
    - 78.0
    - 78.0
    - 77.0
    - 80.0
    - 81.0
    - 80.0
    - 80.0
    - 79.0
    - 78.0
    - 84.0
    - 81.0
    - 80.0
    - 77.0
    - 79.0
    - 80.0
    B05:
    - 47.0
    - 47.0
    - 46.0
    - 49.0
    - 69.0
    - 64.0
    - 63.0
    - 64.0
    - 68.0
    - 67.0
    - 66.0
    - 71.0
    - 74.0
    - 73.0
    - 70.0
    - 76.0
    - 74.0
    - 68.0
    - 73.0
    - 74.0
    - 78.0
    - 74.0
    - 71.0
    - 75.0
    - 76.0
    - 77.0
    - 74.0
    - 75.0
    - 75.0
    - 74.0
    - 70.0
    - 65.0
    - 83.0
    - 68.0
    - 74.0
    - 78.0
    - 79.0
    - 85.0
    - 85.0
    - 85.0
    - 103.0
    - 102.0
    - 101.0
    - 105.0
    - 105.0
    - 106.0
    - 107.0
    - 108.0
    - 111.0
    - 112.0
    - 109.0
    - 111.0
    - 111.0
    - 113.0
    - 113.0
    - 113.0
    - 117.0
    - 116.0
    - 117.0
    - 116.0
    - 117.0
    - 119.0
    - 120.0
    - 120.0
    - 120.0
    - 121.0
    - 124.0
    - 124.0
    B06:
    - 42.0
    - 42.0
    - 44.0
    - 45.0
    - 86.0
    - 86.0
    - 87.0
    - 91.0
    - 134.0
    - 137.0
    - 149.0
    - 123.0
    - 146.0
    - 145.0
    - 160.0
    - 151.0
    - 174.0
    - 189.0
    - 179.0
    - 172.0
    - 171.0
    - 184.0
    - 190.0
    - 191.0
    - 179.0
    - 189.0
    - 202.0
    - 196.0
    - 191.0
    - 186.0
    - 226.0
    - 227.0
    - 201.0
    - 234.0
    - 223.0
    - 217.0
    - 216.0
    - 215.0
    - 200.0
    - 219.0
    - 210.0
    - 225.0
    - 223.0
    - 225.0
    - 224.0
    - 225.0
    - 229.0
    - 232.0
    - 208.0
    - 234.0
    - 233.0
    - 206.0
    - 230.0
    - 225.0
    - 216.0
    - 205.0
    - 229.0
    - 211.0
    - 224.0
    - 217.0
    - 221.0
    - 231.0
    - 214.0
    - 232.0
    - 223.0
    - 237.0
    - 239.0
    - 236.0
    B07:
    - 42.0
    - 42.0
    - 40.0
    - 45.0
    - 73.0
    - 71.0
    - 70.0
    - 70.0
    - 75.0
    - 76.0
    - 75.0
    - 75.0
    - 77.0
    - 77.0
    - 78.0
    - 80.0
    - 81.0
    - 78.0
    - 81.0
    - 79.0
    - 83.0
    - 80.0
    - 80.0
    - 82.0
    - 82.0
    - 84.0
    - 83.0
    - 83.0
    - 83.0
    - 80.0
    - 83.0
    - 80.0
    - 86.0
    - 80.0
    - 83.0
    - 86.0
    - 81.0
    - 84.0
    - 84.0
    - 84.0
    - 85.0
    - 86.0
    - 84.0
    - 89.0
    - 93.0
    - 91.0
    - 91.0
    - 93.0
    - 93.0
    - 93.0
    - 90.0
    - 91.0
    - 91.0
    - 92.0
    - 91.0
    - 91.0
    - 91.0
    - 92.0
    - 92.0
    - 93.0
    - 93.0
    - 92.0
    - 97.0
    - 95.0
    - 93.0
    - 94.0
    - 94.0
    - 95.0
    B08:
    - 44.0
    - 47.0
    - 42.0
    - 47.0
    - 64.0
    - 63.0
    - 61.0
    - 62.0
    - 71.0
    - 76.0
    - 75.0
    - 74.0
    - 83.0
    - 83.0
    - 85.0
    - 89.0
    - 90.0
    - 93.0
    - 93.0
    - 92.0
    - 97.0
    - 94.0
    - 96.0
    - 96.0
    - 100.0
    - 105.0
    - 107.0
    - 103.0
    - 106.0
    - 105.0
    - 114.0
    - 110.0
    - 114.0
    - 117.0
    - 117.0
    - 118.0
    - 117.0
    - 117.0
    - 116.0
    - 121.0
    - 122.0
    - 126.0
    - 124.0
    - 127.0
    - 129.0
    - 128.0
    - 131.0
    - 130.0
    - 127.0
    - 133.0
    - 132.0
    - 126.0
    - 134.0
    - 135.0
    - 130.0
    - 127.0
    - 138.0
    - 132.0
    - 137.0
    - 133.0
    - 136.0
    - 141.0
    - 138.0
    - 143.0
    - 144.0
    - 146.0
    - 148.0
    - 148.0
    B09:
    - 47.0
    - 47.0
    - 49.0
    - 49.0
    - 77.0
    - 78.0
    - 82.0
    - 82.0
    - 106.0
    - 110.0
    - 122.0
    - 99.0
    - 119.0
    - 118.0
    - 128.0
    - 125.0
    - 138.0
    - 150.0
    - 141.0
    - 135.0
    - 131.0
    - 138.0
    - 141.0
    - 142.0
    - 130.0
    - 138.0
    - 144.0
    - 139.0
    - 137.0
    - 132.0
    - 158.0
    - 154.0
    - 137.0
    - 157.0
    - 152.0
    - 147.0
    - 142.0
    - 143.0
    - 138.0
    - 144.0
    - 133.0
    - 142.0
    - 140.0
    - 143.0
    - 141.0
    - 144.0
    - 144.0
    - 145.0
    - 132.0
    - 146.0
    - 143.0
    - 132.0
    - 142.0
    - 141.0
    - 134.0
    - 130.0
    - 140.0
    - 130.0
    - 137.0
    - 133.0
    - 134.0
    - 142.0
    - 134.0
    - 142.0
    - 135.0
    - 143.0
    - 145.0
    - 145.0
    B10:
    - 48.0
    - 49.0
    - 49.0
    - 50.0
    - 70.0
    - 69.0
    - 69.0
    - 69.0
    - 70.0
    - 71.0
    - 72.0
    - 70.0
    - 74.0
    - 72.0
    - 72.0
    - 75.0
    - 74.0
    - 73.0
    - 75.0
    - 74.0
    - 77.0
    - 73.0
    - 75.0
    - 74.0
    - 76.0
    - 78.0
    - 75.0
    - 76.0
    - 79.0
    - 75.0
    - 78.0
    - 75.0
    - 81.0
    - 77.0
    - 76.0
    - 79.0
    - 74.0
    - 78.0
    - 79.0
    - 78.0
    - 79.0
    - 78.0
    - 76.0
    - 78.0
    - 78.0
    - 79.0
    - 79.0
    - 79.0
    - 79.0
    - 79.0
    - 79.0
    - 79.0
    - 77.0
    - 78.0
    - 77.0
    - 77.0
    - 78.0
    - 79.0
    - 78.0
    - 79.0
    - 78.0
    - 79.0
    - 82.0
    - 81.0
    - 81.0
    - 78.0
    - 81.0
    - 81.0
    B11:
    - 51.0
    - 52.0
    - 52.0
    - 54.0
    - 83.0
    - 81.0
    - 83.0
    - 85.0
    - 98.0
    - 105.0
    - 109.0
    - 100.0
    - 113.0
    - 112.0
    - 119.0
    - 118.0
    - 127.0
    - 132.0
    - 129.0
    - 126.0
    - 128.0
    - 132.0
    - 132.0
    - 134.0
    - 138.0
    - 143.0
    - 146.0
    - 142.0
    - 148.0
    - 144.0
    - 165.0
    - 161.0
    - 152.0
    - 171.0
    - 170.0
    - 164.0
    - 163.0
    - 165.0
    - 160.0
    - 166.0
    - 163.0
    - 171.0
    - 170.0
    - 173.0
    - 173.0
    - 174.0
    - 177.0
    - 177.0
    - 167.0
    - 180.0
    - 180.0
    - 167.0
    - 180.0
    - 178.0
    - 172.0
    - 167.0
    - 181.0
    - 171.0
    - 179.0
    - 173.0
    - 179.0
    - 185.0
    - 176.0
    - 188.0
    - 183.0
    - 190.0
    - 193.0
    - 192.0
    B12:
    - 65.0
    - 64.0
    - 66.0
    - 64.0
    - 96.0
    - 96.0
    - 101.0
    - 103.0
    - 108.0
    - 114.0
    - 125.0
    - 100.0
    - 112.0
    - 113.0
    - 120.0
    - 119.0
    - 126.0
    - 141.0
    - 129.0
    - 126.0
    - 127.0
    - 134.0
    - 135.0
    - 137.0
    - 133.0
    - 141.0
    - 145.0
    - 140.0
    - 141.0
    - 139.0
    - 172.0
    - 171.0
    - 147.0
    - 177.0
    - 174.0
    - 161.0
    - 157.0
    - 158.0
    - 154.0
    - 163.0
    - 154.0
    - 167.0
    - 166.0
    - 166.0
    - 167.0
    - 171.0
    - 172.0
    - 172.0
    - 157.0
    - 178.0
    - 177.0
    - 159.0
    - 177.0
    - 174.0
    - 163.0
    - 159.0
    - 177.0
    - 161.0
    - 172.0
    - 164.0
    - 170.0
    - 178.0
    - 166.0
    - 182.0
    - 177.0
    - 187.0
    - 189.0
    - 185.0
    C01:
    - 49.0
    - 51.0
    - 49.0
    - 51.0
    - 71.0
    - 69.0
    - 65.0
    - 68.0
    - 72.0
    - 71.0
    - 68.0
    - 75.0
    - 75.0
    - 76.0
    - 70.0
    - 80.0
    - 72.0
    - 65.0
    - 73.0
    - 76.0
    - 82.0
    - 76.0
    - 73.0
    - 73.0
    - 81.0
    - 82.0
    - 78.0
    - 88.0
    - 94.0
    - 95.0
    - 88.0
    - 75.0
    - 87.0
    - 64.0
    - 73.0
    - 76.0
    - 72.0
    - 77.0
    - 84.0
    - 77.0
    - 83.0
    - 77.0
    - 77.0
    - 77.0
    - 84.0
    - 82.0
    - 81.0
    - 81.0
    - 88.0
    - 81.0
    - 80.0
    - 90.0
    - 82.0
    - 81.0
    - 84.0
    - 89.0
    - 83.0
    - 87.0
    - 85.0
    - 84.0
    - 81.0
    - 81.0
    - 89.0
    - 83.0
    - 83.0
    - 77.0
    - 81.0
    - 81.0
    C02:
    - 41.0
    - 40.0
    - 41.0
    - 43.0
    - 62.0
    - 62.0
    - 59.0
    - 62.0
    - 69.0
    - 72.0
    - 74.0
    - 73.0
    - 81.0
    - 82.0
    - 80.0
    - 83.0
    - 88.0
    - 88.0
    - 90.0
    - 91.0
    - 96.0
    - 93.0
    - 93.0
    - 96.0
    - 102.0
    - 106.0
    - 104.0
    - 101.0
    - 105.0
    - 104.0
    - 111.0
    - 105.0
    - 120.0
    - 115.0
    - 118.0
    - 118.0
    - 118.0
    - 120.0
    - 120.0
    - 121.0
    - 125.0
    - 127.0
    - 125.0
    - 129.0
    - 131.0
    - 131.0
    - 131.0
    - 132.0
    - 132.0
    - 135.0
    - 134.0
    - 130.0
    - 136.0
    - 136.0
    - 134.0
    - 131.0
    - 141.0
    - 136.0
    - 140.0
    - 138.0
    - 139.0
    - 142.0
    - 141.0
    - 144.0
    - 142.0
    - 144.0
    - 148.0
    - 147.0
    C03:
    - 42.0
    - 45.0
    - 43.0
    - 46.0
    - 97.0
    - 99.0
    - 101.0
    - 101.0
    - 149.0
    - 152.0
    - 159.0
    - 142.0
    - 163.0
    - 161.0
    - 173.0
    - 161.0
    - 177.0
    - 177.0
    - 178.0
    - 174.0
    - 174.0
    - 181.0
    - 182.0
    - 184.0
    - 178.0
    - 187.0
    - 192.0
    - 189.0
    - 186.0
    - 183.0
    - 202.0
    - 199.0
    - 194.0
    - 204.0
    - 203.0
    - 202.0
    - 201.0
    - 201.0
    - 191.0
    - 203.0
    - 195.0
    - 204.0
    - 201.0
    - 206.0
    - 203.0
    - 205.0
    - 207.0
    - 206.0
    - 196.0
    - 208.0
    - 206.0
    - 191.0
    - 204.0
    - 203.0
    - 198.0
    - 190.0
    - 204.0
    - 194.0
    - 200.0
    - 197.0
    - 201.0
    - 207.0
    - 198.0
    - 206.0
    - 203.0
    - 210.0
    - 210.0
    - 209.0
    C04:
    - 50.0
    - 50.0
    - 48.0
    - 49.0
    - 69.0
    - 67.0
    - 67.0
    - 68.0
    - 72.0
    - 72.0
    - 71.0
    - 74.0
    - 77.0
    - 79.0
    - 77.0
    - 83.0
    - 85.0
    - 82.0
    - 87.0
    - 85.0
    - 95.0
    - 92.0
    - 92.0
    - 93.0
    - 107.0
    - 107.0
    - 109.0
    - 107.0
    - 113.0
    - 112.0
    - 120.0
    - 115.0
    - 128.0
    - 126.0
    - 128.0
    - 129.0
    - 131.0
    - 132.0
    - 130.0
    - 134.0
    - 141.0
    - 144.0
    - 142.0
    - 146.0
    - 148.0
    - 148.0
    - 150.0
    - 151.0
    - 148.0
    - 156.0
    - 155.0
    - 148.0
    - 158.0
    - 158.0
    - 157.0
    - 149.0
    - 166.0
    - 158.0
    - 164.0
    - 162.0
    - 167.0
    - 172.0
    - 169.0
    - 173.0
    - 176.0
    - 178.0
    - 182.0
    - 182.0
    C05:
    - 56.0
    - 58.0
    - 57.0
    - 63.0
    - 96.0
    - 92.0
    - 93.0
    - 95.0
    - 129.0
    - 130.0
    - 133.0
    - 127.0
    - 152.0
    - 151.0
    - 156.0
    - 154.0
    - 171.0
    - 169.0
    - 170.0
    - 167.0
    - 174.0
    - 178.0
    - 179.0
    - 180.0
    - 182.0
    - 185.0
    - 187.0
    - 184.0
    - 182.0
    - 180.0
    - 192.0
    - 187.0
    - 188.0
    - 188.0
    - 189.0
    - 188.0
    - 186.0
    - 187.0
    - 182.0
    - 188.0
    - 182.0
    - 186.0
    - 186.0
    - 186.0
    - 186.0
    - 187.0
    - 188.0
    - 189.0
    - 183.0
    - 190.0
    - 187.0
    - 179.0
    - 186.0
    - 187.0
    - 183.0
    - 178.0
    - 187.0
    - 180.0
    - 185.0
    - 183.0
    - 184.0
    - 187.0
    - 183.0
    - 188.0
    - 185.0
    - 186.0
    - 188.0
    - 187.0
    C06:
    - 47.0
    - 46.0
    - 45.0
    - 49.0
    - 60.0
    - 58.0
    - 57.0
    - 57.0
    - 58.0
    - 59.0
    - 59.0
    - 59.0
    - 62.0
    - 62.0
    - 61.0
    - 63.0
    - 64.0
    - 61.0
    - 65.0
    - 64.0
    - 66.0
    - 65.0
    - 63.0
    - 65.0
    - 65.0
    - 66.0
    - 65.0
    - 64.0
    - 64.0
    - 61.0
    - 65.0
    - 58.0
    - 69.0
    - 63.0
    - 65.0
    - 70.0
    - 66.0
    - 69.0
    - 68.0
    - 69.0
    - 69.0
    - 69.0
    - 67.0
    - 70.0
    - 69.0
    - 71.0
    - 69.0
    - 70.0
    - 69.0
    - 69.0
    - 68.0
    - 70.0
    - 69.0
    - 70.0
    - 69.0
    - 70.0
    - 70.0
    - 69.0
    - 68.0
    - 69.0
    - 69.0
    - 70.0
    - 73.0
    - 71.0
    - 70.0
    - 68.0
    - 71.0
    - 72.0
    C07:
    - 35.0
    - 37.0
    - 34.0
    - 38.0
    - 69.0
    - 66.0
    - 65.0
    - 63.0
    - 79.0
    - 78.0
    - 79.0
    - 78.0
    - 93.0
    - 94.0
    - 97.0
    - 99.0
    - 106.0
    - 105.0
    - 109.0
    - 109.0
    - 114.0
    - 115.0
    - 115.0
    - 119.0
    - 127.0
    - 130.0
    - 133.0
    - 131.0
    - 136.0
    - 134.0
    - 145.0
    - 144.0
    - 150.0
    - 153.0
    - 156.0
    - 157.0
    - 155.0
    - 158.0
    - 153.0
    - 161.0
    - 164.0
    - 171.0
    - 170.0
    - 173.0
    - 175.0
    - 176.0
    - 177.0
    - 178.0
    - 172.0
    - 183.0
    - 181.0
    - 171.0
    - 185.0
    - 186.0
    - 181.0
    - 172.0
    - 192.0
    - 181.0
    - 189.0
    - 186.0
    - 194.0
    - 200.0
    - 190.0
    - 201.0
    - 201.0
    - 208.0
    - 210.0
    - 210.0
    C08:
    - 36.0
    - 38.0
    - 34.0
    - 41.0
    - 70.0
    - 69.0
    - 68.0
    - 69.0
    - 104.0
    - 106.0
    - 106.0
    - 105.0
    - 118.0
    - 121.0
    - 122.0
    - 124.0
    - 134.0
    - 131.0
    - 137.0
    - 134.0
    - 135.0
    - 139.0
    - 139.0
    - 140.0
    - 146.0
    - 148.0
    - 150.0
    - 144.0
    - 151.0
    - 148.0
    - 156.0
    - 152.0
    - 156.0
    - 158.0
    - 160.0
    - 162.0
    - 158.0
    - 161.0
    - 158.0
    - 161.0
    - 158.0
    - 164.0
    - 162.0
    - 165.0
    - 164.0
    - 166.0
    - 166.0
    - 166.0
    - 162.0
    - 170.0
    - 167.0
    - 160.0
    - 168.0
    - 168.0
    - 164.0
    - 160.0
    - 170.0
    - 162.0
    - 169.0
    - 165.0
    - 167.0
    - 171.0
    - 167.0
    - 172.0
    - 172.0
    - 173.0
    - 178.0
    - 176.0
    C09:
    - 40.0
    - 43.0
    - 39.0
    - 44.0
    - 79.0
    - 80.0
    - 81.0
    - 84.0
    - 112.0
    - 117.0
    - 120.0
    - 108.0
    - 125.0
    - 123.0
    - 131.0
    - 130.0
    - 139.0
    - 146.0
    - 143.0
    - 138.0
    - 139.0
    - 146.0
    - 147.0
    - 150.0
    - 150.0
    - 157.0
    - 162.0
    - 158.0
    - 162.0
    - 158.0
    - 183.0
    - 182.0
    - 170.0
    - 191.0
    - 187.0
    - 182.0
    - 182.0
    - 180.0
    - 175.0
    - 184.0
    - 180.0
    - 190.0
    - 190.0
    - 192.0
    - 192.0
    - 193.0
    - 196.0
    - 197.0
    - 181.0
    - 199.0
    - 198.0
    - 181.0
    - 200.0
    - 196.0
    - 188.0
    - 181.0
    - 199.0
    - 187.0
    - 195.0
    - 189.0
    - 196.0
    - 204.0
    - 192.0
    - 206.0
    - 202.0
    - 211.0
    - 212.0
    - 209.0
    C10:
    - 46.0
    - 48.0
    - 46.0
    - 49.0
    - 65.0
    - 61.0
    - 61.0
    - 62.0
    - 65.0
    - 64.0
    - 63.0
    - 68.0
    - 66.0
    - 67.0
    - 65.0
    - 68.0
    - 68.0
    - 63.0
    - 68.0
    - 69.0
    - 71.0
    - 67.0
    - 67.0
    - 67.0
    - 69.0
    - 69.0
    - 68.0
    - 65.0
    - 66.0
    - 65.0
    - 63.0
    - 61.0
    - 72.0
    - 63.0
    - 65.0
    - 70.0
    - 68.0
    - 70.0
    - 73.0
    - 71.0
    - 84.0
    - 85.0
    - 82.0
    - 86.0
    - 89.0
    - 90.0
    - 90.0
    - 92.0
    - 92.0
    - 94.0
    - 93.0
    - 95.0
    - 96.0
    - 95.0
    - 94.0
    - 94.0
    - 96.0
    - 96.0
    - 98.0
    - 95.0
    - 99.0
    - 97.0
    - 100.0
    - 101.0
    - 101.0
    - 99.0
    - 103.0
    - 104.0
    C11:
    - 41.0
    - 42.0
    - 43.0
    - 44.0
    - 63.0
    - 60.0
    - 60.0
    - 60.0
    - 63.0
    - 65.0
    - 63.0
    - 65.0
    - 65.0
    - 64.0
    - 62.0
    - 67.0
    - 66.0
    - 63.0
    - 69.0
    - 66.0
    - 70.0
    - 66.0
    - 67.0
    - 67.0
    - 68.0
    - 69.0
    - 68.0
    - 68.0
    - 68.0
    - 67.0
    - 68.0
    - 63.0
    - 71.0
    - 67.0
    - 68.0
    - 72.0
    - 69.0
    - 71.0
    - 72.0
    - 73.0
    - 72.0
    - 70.0
    - 69.0
    - 72.0
    - 70.0
    - 71.0
    - 72.0
    - 72.0
    - 72.0
    - 73.0
    - 71.0
    - 73.0
    - 70.0
    - 71.0
    - 72.0
    - 71.0
    - 72.0
    - 71.0
    - 73.0
    - 71.0
    - 70.0
    - 72.0
    - 75.0
    - 74.0
    - 71.0
    - 72.0
    - 74.0
    - 73.0
    C12:
    - 59.0
    - 60.0
    - 58.0
    - 63.0
    - 68.0
    - 67.0
    - 65.0
    - 66.0
    - 68.0
    - 70.0
    - 67.0
    - 77.0
    - 79.0
    - 81.0
    - 78.0
    - 82.0
    - 84.0
    - 73.0
    - 84.0
    - 83.0
    - 89.0
    - 83.0
    - 83.0
    - 84.0
    - 86.0
    - 87.0
    - 85.0
    - 83.0
    - 87.0
    - 84.0
    - 79.0
    - 73.0
    - 88.0
    - 78.0
    - 79.0
    - 87.0
    - 89.0
    - 92.0
    - 92.0
    - 92.0
    - 100.0
    - 101.0
    - 100.0
    - 103.0
    - 103.0
    - 103.0
    - 104.0
    - 105.0
    - 106.0
    - 106.0
    - 104.0
    - 105.0
    - 107.0
    - 107.0
    - 106.0
    - 105.0
    - 109.0
    - 108.0
    - 108.0
    - 107.0
    - 109.0
    - 110.0
    - 110.0
    - 112.0
    - 111.0
    - 110.0
    - 112.0
    - 112.0
    D01:
    - 56.0
    - 58.0
    - 54.0
    - 61.0
    - 98.0
    - 97.0
    - 95.0
    - 98.0
    - 139.0
    - 142.0
    - 138.0
    - 147.0
    - 169.0
    - 170.0
    - 165.0
    - 173.0
    - 178.0
    - 173.0
    - 180.0
    - 182.0
    - 197.0
    - 192.0
    - 192.0
    - 194.0
    - 212.0
    - 219.0
    - 219.0
    - 221.0
    - 231.0
    - 231.0
    - 232.0
    - 228.0
    - 239.0
    - 231.0
    - 234.0
    - 235.0
    - 242.0
    - 244.0
    - 242.0
    - 245.0
    - 255.0
    - 256.0
    - 256.0
    - 257.0
    - 259.0
    - 259.0
    - 261.0
    - 261.0
    - 262.0
    - 265.0
    - 264.0
    - 260.0
    - 267.0
    - 267.0
    - 266.0
    - 263.0
    - 273.0
    - 268.0
    - 270.0
    - 270.0
    - 270.0
    - 273.0
    - 271.0
    - 274.0
    - 274.0
    - 274.0
    - 275.0
    - 275.0
    D02:
    - 35.0
    - 36.0
    - 34.0
    - 38.0
    - 60.0
    - 57.0
    - 52.0
    - 55.0
    - 58.0
    - 57.0
    - 54.0
    - 57.0
    - 60.0
    - 59.0
    - 55.0
    - 62.0
    - 58.0
    - 54.0
    - 60.0
    - 60.0
    - 65.0
    - 60.0
    - 59.0
    - 58.0
    - 63.0
    - 62.0
    - 59.0
    - 59.0
    - 60.0
    - 60.0
    - 55.0
    - 54.0
    - 69.0
    - 52.0
    - 59.0
    - 62.0
    - 58.0
    - 62.0
    - 66.0
    - 62.0
    - 66.0
    - 64.0
    - 62.0
    - 64.0
    - 66.0
    - 63.0
    - 62.0
    - 64.0
    - 68.0
    - 66.0
    - 64.0
    - 68.0
    - 62.0
    - 63.0
    - 65.0
    - 67.0
    - 66.0
    - 67.0
    - 66.0
    - 65.0
    - 62.0
    - 63.0
    - 70.0
    - 65.0
    - 65.0
    - 62.0
    - 65.0
    - 67.0
    D03:
    - 35.0
    - 34.0
    - 33.0
    - 37.0
    - 54.0
    - 51.0
    - 51.0
    - 52.0
    - 67.0
    - 70.0
    - 67.0
    - 73.0
    - 86.0
    - 89.0
    - 85.0
    - 91.0
    - 96.0
    - 94.0
    - 100.0
    - 99.0
    - 109.0
    - 104.0
    - 103.0
    - 103.0
    - 119.0
    - 121.0
    - 121.0
    - 120.0
    - 129.0
    - 127.0
    - 131.0
    - 122.0
    - 143.0
    - 136.0
    - 138.0
    - 141.0
    - 144.0
    - 146.0
    - 145.0
    - 146.0
    - 156.0
    - 159.0
    - 157.0
    - 160.0
    - 161.0
    - 162.0
    - 165.0
    - 164.0
    - 162.0
    - 169.0
    - 166.0
    - 160.0
    - 167.0
    - 167.0
    - 163.0
    - 158.0
    - 166.0
    - 162.0
    - 165.0
    - 165.0
    - 167.0
    - 169.0
    - 168.0
    - 171.0
    - 171.0
    - 171.0
    - 173.0
    - 174.0
    D04:
    - 35.0
    - 35.0
    - 35.0
    - 39.0
    - 52.0
    - 51.0
    - 49.0
    - 51.0
    - 54.0
    - 57.0
    - 52.0
    - 57.0
    - 58.0
    - 61.0
    - 55.0
    - 62.0
    - 58.0
    - 53.0
    - 60.0
    - 61.0
    - 64.0
    - 59.0
    - 58.0
    - 58.0
    - 63.0
    - 62.0
    - 58.0
    - 58.0
    - 60.0
    - 61.0
    - 55.0
    - 51.0
    - 69.0
    - 53.0
    - 59.0
    - 65.0
    - 61.0
    - 65.0
    - 66.0
    - 65.0
    - 67.0
    - 64.0
    - 65.0
    - 68.0
    - 66.0
    - 66.0
    - 66.0
    - 67.0
    - 69.0
    - 65.0
    - 63.0
    - 69.0
    - 64.0
    - 65.0
    - 66.0
    - 69.0
    - 66.0
    - 66.0
    - 67.0
    - 66.0
    - 64.0
    - 64.0
    - 70.0
    - 67.0
    - 64.0
    - 62.0
    - 65.0
    - 66.0
    D05:
    - 50.0
    - 51.0
    - 46.0
    - 55.0
    - 87.0
    - 85.0
    - 86.0
    - 86.0
    - 118.0
    - 120.0
    - 122.0
    - 118.0
    - 135.0
    - 138.0
    - 139.0
    - 140.0
    - 151.0
    - 150.0
    - 154.0
    - 153.0
    - 160.0
    - 161.0
    - 162.0
    - 163.0
    - 173.0
    - 176.0
    - 179.0
    - 176.0
    - 182.0
    - 181.0
    - 190.0
    - 188.0
    - 197.0
    - 199.0
    - 202.0
    - 203.0
    - 209.0
    - 211.0
    - 205.0
    - 212.0
    - 217.0
    - 224.0
    - 224.0
    - 225.0
    - 225.0
    - 227.0
    - 229.0
    - 228.0
    - 222.0
    - 230.0
    - 230.0
    - 220.0
    - 231.0
    - 231.0
    - 228.0
    - 220.0
    - 232.0
    - 221.0
    - 228.0
    - 225.0
    - 226.0
    - 232.0
    - 226.0
    - 231.0
    - 230.0
    - 231.0
    - 235.0
    - 233.0
    D06:
    - 48.0
    - 49.0
    - 47.0
    - 53.0
    - 87.0
    - 87.0
    - 87.0
    - 87.0
    - 135.0
    - 138.0
    - 144.0
    - 123.0
    - 144.0
    - 145.0
    - 154.0
    - 146.0
    - 161.0
    - 171.0
    - 165.0
    - 160.0
    - 160.0
    - 168.0
    - 171.0
    - 172.0
    - 164.0
    - 172.0
    - 179.0
    - 174.0
    - 169.0
    - 165.0
    - 189.0
    - 188.0
    - 175.0
    - 189.0
    - 184.0
    - 182.0
    - 176.0
    - 176.0
    - 168.0
    - 179.0
    - 170.0
    - 176.0
    - 176.0
    - 180.0
    - 178.0
    - 179.0
    - 181.0
    - 181.0
    - 166.0
    - 181.0
    - 181.0
    - 164.0
    - 179.0
    - 177.0
    - 172.0
    - 164.0
    - 177.0
    - 166.0
    - 175.0
    - 171.0
    - 172.0
    - 176.0
    - 170.0
    - 178.0
    - 173.0
    - 180.0
    - 181.0
    - 180.0
    D07:
    - 40.0
    - 38.0
    - 36.0
    - 42.0
    - 54.0
    - 50.0
    - 51.0
    - 50.0
    - 54.0
    - 55.0
    - 52.0
    - 59.0
    - 60.0
    - 61.0
    - 55.0
    - 64.0
    - 61.0
    - 54.0
    - 61.0
    - 62.0
    - 65.0
    - 61.0
    - 59.0
    - 60.0
    - 65.0
    - 64.0
    - 61.0
    - 61.0
    - 62.0
    - 63.0
    - 57.0
    - 49.0
    - 67.0
    - 52.0
    - 59.0
    - 64.0
    - 59.0
    - 65.0
    - 68.0
    - 65.0
    - 67.0
    - 67.0
    - 62.0
    - 64.0
    - 66.0
    - 64.0
    - 65.0
    - 64.0
    - 70.0
    - 64.0
    - 62.0
    - 67.0
    - 65.0
    - 66.0
    - 66.0
    - 68.0
    - 66.0
    - 67.0
    - 67.0
    - 66.0
    - 67.0
    - 66.0
    - 73.0
    - 67.0
    - 68.0
    - 64.0
    - 67.0
    - 67.0
    D08:
    - 30.0
    - 31.0
    - 30.0
    - 34.0
    - 54.0
    - 53.0
    - 51.0
    - 50.0
    - 53.0
    - 54.0
    - 50.0
    - 56.0
    - 57.0
    - 58.0
    - 55.0
    - 59.0
    - 57.0
    - 51.0
    - 59.0
    - 59.0
    - 61.0
    - 57.0
    - 55.0
    - 55.0
    - 60.0
    - 59.0
    - 57.0
    - 58.0
    - 58.0
    - 57.0
    - 53.0
    - 46.0
    - 63.0
    - 48.0
    - 55.0
    - 60.0
    - 57.0
    - 61.0
    - 63.0
    - 62.0
    - 66.0
    - 65.0
    - 64.0
    - 66.0
    - 66.0
    - 66.0
    - 67.0
    - 68.0
    - 71.0
    - 66.0
    - 67.0
    - 71.0
    - 69.0
    - 69.0
    - 73.0
    - 72.0
    - 74.0
    - 74.0
    - 75.0
    - 75.0
    - 73.0
    - 75.0
    - 79.0
    - 76.0
    - 78.0
    - 74.0
    - 78.0
    - 79.0
    D09:
    - 33.0
    - 35.0
    - 31.0
    - 38.0
    - 55.0
    - 52.0
    - 49.0
    - 48.0
    - 55.0
    - 54.0
    - 52.0
    - 61.0
    - 62.0
    - 64.0
    - 58.0
    - 64.0
    - 61.0
    - 52.0
    - 61.0
    - 62.0
    - 66.0
    - 61.0
    - 59.0
    - 61.0
    - 66.0
    - 65.0
    - 62.0
    - 61.0
    - 65.0
    - 64.0
    - 56.0
    - 52.0
    - 69.0
    - 54.0
    - 61.0
    - 65.0
    - 61.0
    - 66.0
    - 69.0
    - 66.0
    - 69.0
    - 65.0
    - 64.0
    - 68.0
    - 65.0
    - 65.0
    - 65.0
    - 66.0
    - 71.0
    - 66.0
    - 64.0
    - 72.0
    - 67.0
    - 68.0
    - 69.0
    - 73.0
    - 72.0
    - 75.0
    - 74.0
    - 77.0
    - 84.0
    - 85.0
    - 92.0
    - 89.0
    - 105.0
    - 103.0
    - 106.0
    - 108.0
    D10:
    - 45.0
    - 46.0
    - 43.0
    - 49.0
    - 66.0
    - 64.0
    - 62.0
    - 62.0
    - 63.0
    - 65.0
    - 62.0
    - 65.0
    - 66.0
    - 67.0
    - 66.0
    - 70.0
    - 69.0
    - 64.0
    - 70.0
    - 69.0
    - 69.0
    - 66.0
    - 66.0
    - 68.0
    - 69.0
    - 69.0
    - 69.0
    - 68.0
    - 69.0
    - 66.0
    - 68.0
    - 63.0
    - 71.0
    - 63.0
    - 67.0
    - 71.0
    - 67.0
    - 71.0
    - 72.0
    - 72.0
    - 77.0
    - 77.0
    - 75.0
    - 78.0
    - 81.0
    - 81.0
    - 83.0
    - 84.0
    - 86.0
    - 87.0
    - 88.0
    - 86.0
    - 92.0
    - 90.0
    - 89.0
    - 89.0
    - 96.0
    - 91.0
    - 93.0
    - 92.0
    - 93.0
    - 95.0
    - 96.0
    - 97.0
    - 95.0
    - 96.0
    - 98.0
    - 98.0
    D11:
    - 37.0
    - 40.0
    - 36.0
    - 40.0
    - 60.0
    - 56.0
    - 55.0
    - 53.0
    - 58.0
    - 57.0
    - 52.0
    - 59.0
    - 61.0
    - 61.0
    - 58.0
    - 64.0
    - 63.0
    - 55.0
    - 64.0
    - 63.0
    - 67.0
    - 61.0
    - 61.0
    - 61.0
    - 63.0
    - 64.0
    - 61.0
    - 63.0
    - 64.0
    - 61.0
    - 58.0
    - 53.0
    - 70.0
    - 57.0
    - 59.0
    - 66.0
    - 74.0
    - 80.0
    - 78.0
    - 79.0
    - 101.0
    - 100.0
    - 98.0
    - 101.0
    - 105.0
    - 105.0
    - 105.0
    - 106.0
    - 106.0
    - 110.0
    - 108.0
    - 108.0
    - 113.0
    - 113.0
    - 111.0
    - 109.0
    - 117.0
    - 114.0
    - 116.0
    - 113.0
    - 119.0
    - 121.0
    - 121.0
    - 122.0
    - 125.0
    - 128.0
    - 128.0
    - 130.0
    D12:
    - 62.0
    - 64.0
    - 61.0
    - 66.0
    - 89.0
    - 87.0
    - 83.0
    - 84.0
    - 95.0
    - 92.0
    - 90.0
    - 96.0
    - 101.0
    - 100.0
    - 102.0
    - 104.0
    - 108.0
    - 106.0
    - 111.0
    - 110.0
    - 118.0
    - 118.0
    - 117.0
    - 118.0
    - 128.0
    - 131.0
    - 131.0
    - 130.0
    - 136.0
    - 136.0
    - 142.0
    - 140.0
    - 147.0
    - 145.0
    - 146.0
    - 149.0
    - 147.0
    - 150.0
    - 148.0
    - 152.0
    - 154.0
    - 158.0
    - 156.0
    - 159.0
    - 161.0
    - 161.0
    - 162.0
    - 163.0
    - 160.0
    - 167.0
    - 163.0
    - 160.0
    - 167.0
    - 167.0
    - 163.0
    - 160.0
    - 172.0
    - 165.0
    - 171.0
    - 167.0
    - 170.0
    - 174.0
    - 171.0
    - 178.0
    - 179.0
    - 182.0
    - 184.0
    - 182.0
    E01:
    - 54.0
    - 56.0
    - 53.0
    - 60.0
    - 103.0
    - 102.0
    - 101.0
    - 104.0
    - 154.0
    - 156.0
    - 156.0
    - 152.0
    - 171.0
    - 171.0
    - 176.0
    - 170.0
    - 183.0
    - 184.0
    - 186.0
    - 181.0
    - 191.0
    - 193.0
    - 194.0
    - 193.0
    - 198.0
    - 205.0
    - 209.0
    - 207.0
    - 206.0
    - 206.0
    - 219.0
    - 213.0
    - 224.0
    - 224.0
    - 225.0
    - 224.0
    - 227.0
    - 228.0
    - 221.0
    - 229.0
    - 234.0
    - 239.0
    - 236.0
    - 240.0
    - 239.0
    - 240.0
    - 243.0
    - 245.0
    - 237.0
    - 248.0
    - 247.0
    - 231.0
    - 247.0
    - 246.0
    - 243.0
    - 233.0
    - 252.0
    - 242.0
    - 249.0
    - 247.0
    - 250.0
    - 257.0
    - 251.0
    - 257.0
    - 258.0
    - 264.0
    - 265.0
    - 265.0
    E02:
    - 39.0
    - 39.0
    - 38.0
    - 41.0
    - 68.0
    - 65.0
    - 65.0
    - 66.0
    - 94.0
    - 98.0
    - 94.0
    - 103.0
    - 129.0
    - 131.0
    - 126.0
    - 136.0
    - 146.0
    - 140.0
    - 146.0
    - 151.0
    - 167.0
    - 163.0
    - 161.0
    - 162.0
    - 181.0
    - 183.0
    - 180.0
    - 181.0
    - 184.0
    - 184.0
    - 185.0
    - 180.0
    - 197.0
    - 186.0
    - 192.0
    - 194.0
    - 195.0
    - 197.0
    - 196.0
    - 199.0
    - 201.0
    - 202.0
    - 200.0
    - 203.0
    - 205.0
    - 205.0
    - 205.0
    - 206.0
    - 204.0
    - 205.0
    - 204.0
    - 202.0
    - 204.0
    - 205.0
    - 205.0
    - 202.0
    - 205.0
    - 203.0
    - 204.0
    - 204.0
    - 203.0
    - 206.0
    - 205.0
    - 205.0
    - 206.0
    - 202.0
    - 205.0
    - 205.0
    E03:
    - 32.0
    - 32.0
    - 29.0
    - 33.0
    - 52.0
    - 49.0
    - 45.0
    - 46.0
    - 51.0
    - 50.0
    - 45.0
    - 57.0
    - 56.0
    - 57.0
    - 50.0
    - 58.0
    - 53.0
    - 45.0
    - 55.0
    - 58.0
    - 63.0
    - 55.0
    - 52.0
    - 51.0
    - 61.0
    - 59.0
    - 53.0
    - 54.0
    - 58.0
    - 59.0
    - 50.0
    - 43.0
    - 66.0
    - 46.0
    - 52.0
    - 57.0
    - 53.0
    - 58.0
    - 63.0
    - 57.0
    - 65.0
    - 64.0
    - 69.0
    - 72.0
    - 72.0
    - 71.0
    - 71.0
    - 71.0
    - 77.0
    - 70.0
    - 70.0
    - 80.0
    - 69.0
    - 70.0
    - 74.0
    - 78.0
    - 73.0
    - 78.0
    - 75.0
    - 73.0
    - 71.0
    - 70.0
    - 78.0
    - 70.0
    - 72.0
    - 64.0
    - 68.0
    - 68.0
    E04:
    - 31.0
    - 32.0
    - 29.0
    - 34.0
    - 47.0
    - 44.0
    - 42.0
    - 44.0
    - 46.0
    - 47.0
    - 44.0
    - 57.0
    - 56.0
    - 56.0
    - 50.0
    - 60.0
    - 54.0
    - 44.0
    - 54.0
    - 57.0
    - 64.0
    - 53.0
    - 52.0
    - 51.0
    - 62.0
    - 59.0
    - 53.0
    - 54.0
    - 58.0
    - 58.0
    - 48.0
    - 41.0
    - 62.0
    - 43.0
    - 50.0
    - 55.0
    - 53.0
    - 57.0
    - 63.0
    - 56.0
    - 63.0
    - 56.0
    - 56.0
    - 57.0
    - 58.0
    - 56.0
    - 58.0
    - 56.0
    - 66.0
    - 57.0
    - 56.0
    - 69.0
    - 57.0
    - 58.0
    - 61.0
    - 65.0
    - 60.0
    - 63.0
    - 60.0
    - 62.0
    - 60.0
    - 57.0
    - 67.0
    - 59.0
    - 60.0
    - 55.0
    - 55.0
    - 58.0
    E05:
    - 40.0
    - 42.0
    - 40.0
    - 50.0
    - 90.0
    - 89.0
    - 87.0
    - 88.0
    - 119.0
    - 122.0
    - 120.0
    - 125.0
    - 143.0
    - 143.0
    - 143.0
    - 146.0
    - 154.0
    - 150.0
    - 158.0
    - 158.0
    - 168.0
    - 166.0
    - 167.0
    - 167.0
    - 186.0
    - 187.0
    - 187.0
    - 189.0
    - 197.0
    - 197.0
    - 197.0
    - 192.0
    - 213.0
    - 206.0
    - 214.0
    - 215.0
    - 223.0
    - 224.0
    - 225.0
    - 226.0
    - 239.0
    - 241.0
    - 239.0
    - 242.0
    - 244.0
    - 243.0
    - 244.0
    - 246.0
    - 249.0
    - 248.0
    - 248.0
    - 246.0
    - 252.0
    - 251.0
    - 252.0
    - 250.0
    - 255.0
    - 253.0
    - 255.0
    - 253.0
    - 255.0
    - 258.0
    - 259.0
    - 257.0
    - 260.0
    - 259.0
    - 262.0
    - 261.0
    E06:
    - 38.0
    - 37.0
    - 34.0
    - 39.0
    - 56.0
    - 53.0
    - 50.0
    - 51.0
    - 56.0
    - 56.0
    - 52.0
    - 60.0
    - 61.0
    - 61.0
    - 57.0
    - 62.0
    - 59.0
    - 52.0
    - 61.0
    - 62.0
    - 66.0
    - 60.0
    - 59.0
    - 59.0
    - 66.0
    - 65.0
    - 61.0
    - 62.0
    - 65.0
    - 63.0
    - 59.0
    - 53.0
    - 72.0
    - 55.0
    - 62.0
    - 65.0
    - 63.0
    - 68.0
    - 68.0
    - 65.0
    - 69.0
    - 65.0
    - 63.0
    - 66.0
    - 66.0
    - 65.0
    - 64.0
    - 67.0
    - 70.0
    - 63.0
    - 63.0
    - 70.0
    - 66.0
    - 66.0
    - 67.0
    - 69.0
    - 66.0
    - 66.0
    - 66.0
    - 66.0
    - 66.0
    - 65.0
    - 71.0
    - 66.0
    - 67.0
    - 62.0
    - 65.0
    - 66.0
    E07:
    - 33.0
    - 35.0
    - 31.0
    - 39.0
    - 140.0
    - 51.0
    - 50.0
    - 53.0
    - 56.0
    - 59.0
    - 53.0
    - 83.0
    - 130.0
    - 63.0
    - 62.0
    - 69.0
    - 65.0
    - 58.0
    - 67.0
    - 71.0
    - 73.0
    - 66.0
    - 66.0
    - 64.0
    - 75.0
    - 72.0
    - 68.0
    - 68.0
    - 73.0
    - 70.0
    - 61.0
    - 56.0
    - 80.0
    - 59.0
    - 67.0
    - 74.0
    - 70.0
    - 74.0
    - 79.0
    - 74.0
    - 78.0
    - 75.0
    - 72.0
    - 75.0
    - 74.0
    - 74.0
    - 75.0
    - 73.0
    - 80.0
    - 74.0
    - 72.0
    - 81.0
    - 73.0
    - 76.0
    - 77.0
    - 78.0
    - 76.0
    - 80.0
    - 76.0
    - 80.0
    - 76.0
    - 75.0
    - 82.0
    - 77.0
    - 77.0
    - 73.0
    - 76.0
    - 77.0
    E08:
    - 28.0
    - 32.0
    - 25.0
    - 34.0
    - 53.0
    - 48.0
    - 45.0
    - 43.0
    - 51.0
    - 50.0
    - 44.0
    - 58.0
    - 59.0
    - 59.0
    - 51.0
    - 60.0
    - 53.0
    - 44.0
    - 55.0
    - 57.0
    - 63.0
    - 54.0
    - 53.0
    - 52.0
    - 62.0
    - 59.0
    - 55.0
    - 54.0
    - 59.0
    - 57.0
    - 47.0
    - 43.0
    - 66.0
    - 47.0
    - 50.0
    - 56.0
    - 61.0
    - 65.0
    - 64.0
    - 62.0
    - 80.0
    - 76.0
    - 85.0
    - 90.0
    - 80.0
    - 78.0
    - 76.0
    - 75.0
    - 93.0
    - 83.0
    - 81.0
    - 90.0
    - 85.0
    - 116.0
    - 86.0
    - 91.0
    - 92.0
    - 95.0
    - 93.0
    - 95.0
    - 95.0
    - 94.0
    - 102.0
    - 96.0
    - 101.0
    - 96.0
    - 98.0
    - 99.0
    E09:
    - 25.0
    - 26.0
    - 25.0
    - 31.0
    - 49.0
    - 43.0
    - 42.0
    - 40.0
    - 45.0
    - 44.0
    - 39.0
    - 57.0
    - 56.0
    - 56.0
    - 48.0
    - 57.0
    - 51.0
    - 41.0
    - 52.0
    - 54.0
    - 60.0
    - 51.0
    - 48.0
    - 49.0
    - 56.0
    - 55.0
    - 50.0
    - 50.0
    - 55.0
    - 54.0
    - 40.0
    - 34.0
    - 56.0
    - 35.0
    - 40.0
    - 51.0
    - 48.0
    - 54.0
    - 58.0
    - 54.0
    - 61.0
    - 53.0
    - 52.0
    - 54.0
    - 53.0
    - 51.0
    - 53.0
    - 52.0
    - 63.0
    - 54.0
    - 49.0
    - 63.0
    - 54.0
    - 55.0
    - 58.0
    - 62.0
    - 57.0
    - 64.0
    - 59.0
    - 58.0
    - 59.0
    - 55.0
    - 65.0
    - 56.0
    - 58.0
    - 54.0
    - 54.0
    - 56.0
    E10:
    - 34.0
    - 35.0
    - 31.0
    - 41.0
    - 56.0
    - 52.0
    - 48.0
    - 48.0
    - 58.0
    - 55.0
    - 50.0
    - 68.0
    - 65.0
    - 64.0
    - 58.0
    - 67.0
    - 60.0
    - 51.0
    - 62.0
    - 65.0
    - 72.0
    - 61.0
    - 60.0
    - 59.0
    - 67.0
    - 66.0
    - 61.0
    - 63.0
    - 65.0
    - 65.0
    - 55.0
    - 48.0
    - 72.0
    - 54.0
    - 57.0
    - 66.0
    - 66.0
    - 71.0
    - 75.0
    - 71.0
    - 85.0
    - 81.0
    - 79.0
    - 82.0
    - 84.0
    - 82.0
    - 81.0
    - 83.0
    - 94.0
    - 87.0
    - 86.0
    - 94.0
    - 96.0
    - 97.0
    - 98.0
    - 102.0
    - 99.0
    - 102.0
    - 100.0
    - 100.0
    - 100.0
    - 99.0
    - 107.0
    - 100.0
    - 103.0
    - 101.0
    - 103.0
    - 106.0
    E11:
    - 32.0
    - 31.0
    - 29.0
    - 35.0
    - 48.0
    - 45.0
    - 40.0
    - 40.0
    - 46.0
    - 42.0
    - 41.0
    - 51.0
    - 52.0
    - 53.0
    - 46.0
    - 54.0
    - 51.0
    - 42.0
    - 52.0
    - 54.0
    - 61.0
    - 51.0
    - 51.0
    - 50.0
    - 59.0
    - 57.0
    - 51.0
    - 52.0
    - 60.0
    - 59.0
    - 47.0
    - 43.0
    - 67.0
    - 47.0
    - 50.0
    - 61.0
    - 60.0
    - 63.0
    - 65.0
    - 62.0
    - 69.0
    - 63.0
    - 61.0
    - 64.0
    - 64.0
    - 63.0
    - 65.0
    - 63.0
    - 72.0
    - 64.0
    - 63.0
    - 72.0
    - 66.0
    - 68.0
    - 70.0
    - 70.0
    - 68.0
    - 71.0
    - 71.0
    - 71.0
    - 71.0
    - 69.0
    - 76.0
    - 71.0
    - 72.0
    - 68.0
    - 71.0
    - 71.0
    E12:
    - 53.0
    - 55.0
    - 51.0
    - 62.0
    - 88.0
    - 84.0
    - 80.0
    - 80.0
    - 101.0
    - 95.0
    - 89.0
    - 110.0
    - 116.0
    - 113.0
    - 111.0
    - 117.0
    - 119.0
    - 111.0
    - 121.0
    - 123.0
    - 134.0
    - 126.0
    - 124.0
    - 123.0
    - 142.0
    - 141.0
    - 137.0
    - 136.0
    - 144.0
    - 144.0
    - 135.0
    - 131.0
    - 156.0
    - 138.0
    - 140.0
    - 148.0
    - 149.0
    - 151.0
    - 152.0
    - 150.0
    - 156.0
    - 152.0
    - 148.0
    - 152.0
    - 151.0
    - 150.0
    - 152.0
    - 151.0
    - 157.0
    - 151.0
    - 149.0
    - 154.0
    - 151.0
    - 153.0
    - 155.0
    - 154.0
    - 155.0
    - 156.0
    - 155.0
    - 156.0
    - 155.0
    - 155.0
    - 160.0
    - 156.0
    - 157.0
    - 155.0
    - 157.0
    - 158.0
    F01:
    - 44.0
    - 44.0
    - 44.0
    - 49.0
    - 65.0
    - 62.0
    - 64.0
    - 69.0
    - 71.0
    - 75.0
    - 68.0
    - 81.0
    - 80.0
    - 82.0
    - 74.0
    - 86.0
    - 79.0
    - 69.0
    - 78.0
    - 83.0
    - 85.0
    - 77.0
    - 75.0
    - 76.0
    - 85.0
    - 84.0
    - 78.0
    - 78.0
    - 83.0
    - 83.0
    - 75.0
    - 67.0
    - 93.0
    - 69.0
    - 78.0
    - 79.0
    - 71.0
    - 77.0
    - 81.0
    - 73.0
    - 74.0
    - 67.0
    - 68.0
    - 68.0
    - 70.0
    - 68.0
    - 68.0
    - 68.0
    - 77.0
    - 69.0
    - 66.0
    - 79.0
    - 67.0
    - 70.0
    - 72.0
    - 77.0
    - 70.0
    - 75.0
    - 72.0
    - 73.0
    - 72.0
    - 69.0
    - 79.0
    - 71.0
    - 72.0
    - 67.0
    - 69.0
    - 70.0
    F02:
    - 34.0
    - 36.0
    - 35.0
    - 39.0
    - 92.0
    - 90.0
    - 90.0
    - 94.0
    - 152.0
    - 155.0
    - 151.0
    - 164.0
    - 192.0
    - 193.0
    - 186.0
    - 197.0
    - 205.0
    - 198.0
    - 207.0
    - 211.0
    - 224.0
    - 222.0
    - 220.0
    - 223.0
    - 246.0
    - 247.0
    - 245.0
    - 245.0
    - 247.0
    - 249.0
    - 248.0
    - 243.0
    - 255.0
    - 246.0
    - 250.0
    - 253.0
    - 250.0
    - 253.0
    - 251.0
    - 253.0
    - 251.0
    - 252.0
    - 252.0
    - 252.0
    - 253.0
    - 252.0
    - 251.0
    - 251.0
    - 252.0
    - 251.0
    - 249.0
    - 249.0
    - 250.0
    - 251.0
    - 251.0
    - 248.0
    - 250.0
    - 250.0
    - 251.0
    - 252.0
    - 249.0
    - 250.0
    - 251.0
    - 248.0
    - 249.0
    - 248.0
    - 249.0
    - 249.0
    F03:
    - 24.0
    - 22.0
    - 20.0
    - 24.0
    - 37.0
    - 33.0
    - 32.0
    - 34.0
    - 37.0
    - 37.0
    - 34.0
    - 46.0
    - 47.0
    - 48.0
    - 39.0
    - 53.0
    - 44.0
    - 35.0
    - 45.0
    - 48.0
    - 54.0
    - 43.0
    - 40.0
    - 43.0
    - 53.0
    - 48.0
    - 43.0
    - 43.0
    - 49.0
    - 48.0
    - 38.0
    - 33.0
    - 54.0
    - 35.0
    - 42.0
    - 47.0
    - 43.0
    - 48.0
    - 56.0
    - 47.0
    - 50.0
    - 43.0
    - 44.0
    - 45.0
    - 46.0
    - 46.0
    - 44.0
    - 46.0
    - 51.0
    - 43.0
    - 42.0
    - 55.0
    - 41.0
    - 44.0
    - 49.0
    - 53.0
    - 44.0
    - 50.0
    - 47.0
    - 49.0
    - 45.0
    - 42.0
    - 52.0
    - 46.0
    - 44.0
    - 39.0
    - 42.0
    - 41.0
    F04:
    - 32.0
    - 32.0
    - 27.0
    - 34.0
    - 50.0
    - 44.0
    - 41.0
    - 44.0
    - 46.0
    - 47.0
    - 43.0
    - 59.0
    - 57.0
    - 57.0
    - 48.0
    - 62.0
    - 51.0
    - 43.0
    - 54.0
    - 55.0
    - 62.0
    - 52.0
    - 50.0
    - 50.0
    - 62.0
    - 59.0
    - 51.0
    - 53.0
    - 61.0
    - 58.0
    - 47.0
    - 39.0
    - 63.0
    - 40.0
    - 50.0
    - 53.0
    - 52.0
    - 56.0
    - 65.0
    - 56.0
    - 60.0
    - 55.0
    - 54.0
    - 55.0
    - 58.0
    - 55.0
    - 57.0
    - 56.0
    - 66.0
    - 57.0
    - 55.0
    - 69.0
    - 58.0
    - 59.0
    - 63.0
    - 69.0
    - 60.0
    - 66.0
    - 62.0
    - 63.0
    - 61.0
    - 58.0
    - 69.0
    - 61.0
    - 61.0
    - 55.0
    - 58.0
    - 60.0
    F05:
    - 24.0
    - 24.0
    - 24.0
    - 32.0
    - 74.0
    - 71.0
    - 73.0
    - 78.0
    - 127.0
    - 131.0
    - 127.0
    - 137.0
    - 152.0
    - 155.0
    - 148.0
    - 157.0
    - 157.0
    - 150.0
    - 159.0
    - 160.0
    - 170.0
    - 165.0
    - 166.0
    - 163.0
    - 182.0
    - 180.0
    - 177.0
    - 177.0
    - 186.0
    - 185.0
    - 185.0
    - 177.0
    - 197.0
    - 186.0
    - 190.0
    - 193.0
    - 190.0
    - 194.0
    - 195.0
    - 194.0
    - 194.0
    - 193.0
    - 191.0
    - 193.0
    - 193.0
    - 191.0
    - 192.0
    - 192.0
    - 195.0
    - 193.0
    - 192.0
    - 195.0
    - 194.0
    - 194.0
    - 192.0
    - 194.0
    - 194.0
    - 194.0
    - 193.0
    - 193.0
    - 193.0
    - 194.0
    - 197.0
    - 194.0
    - 195.0
    - 194.0
    - 196.0
    - 196.0
    F06:
    - 27.0
    - 29.0
    - 26.0
    - 32.0
    - 80.0
    - 80.0
    - 78.0
    - 80.0
    - 111.0
    - 109.0
    - 107.0
    - 112.0
    - 118.0
    - 119.0
    - 114.0
    - 121.0
    - 117.0
    - 110.0
    - 119.0
    - 121.0
    - 125.0
    - 119.0
    - 119.0
    - 120.0
    - 125.0
    - 124.0
    - 121.0
    - 120.0
    - 121.0
    - 122.0
    - 118.0
    - 114.0
    - 129.0
    - 115.0
    - 118.0
    - 122.0
    - 121.0
    - 124.0
    - 124.0
    - 121.0
    - 124.0
    - 121.0
    - 122.0
    - 121.0
    - 122.0
    - 122.0
    - 121.0
    - 121.0
    - 124.0
    - 121.0
    - 120.0
    - 123.0
    - 121.0
    - 121.0
    - 123.0
    - 123.0
    - 122.0
    - 122.0
    - 122.0
    - 122.0
    - 122.0
    - 121.0
    - 126.0
    - 122.0
    - 121.0
    - 119.0
    - 121.0
    - 122.0
    F07:
    - 19.0
    - 19.0
    - 16.0
    - 22.0
    - 32.0
    - 28.0
    - 26.0
    - 25.0
    - 39.0
    - 39.0
    - 36.0
    - 53.0
    - 62.0
    - 63.0
    - 56.0
    - 69.0
    - 69.0
    - 59.0
    - 71.0
    - 73.0
    - 91.0
    - 84.0
    - 83.0
    - 85.0
    - 118.0
    - 119.0
    - 121.0
    - 118.0
    - 127.0
    - 128.0
    - 135.0
    - 134.0
    - 144.0
    - 141.0
    - 140.0
    - 139.0
    - 140.0
    - 142.0
    - 142.0
    - 144.0
    - 150.0
    - 149.0
    - 148.0
    - 153.0
    - 152.0
    - 152.0
    - 154.0
    - 153.0
    - 156.0
    - 157.0
    - 156.0
    - 157.0
    - 158.0
    - 160.0
    - 159.0
    - 156.0
    - 163.0
    - 163.0
    - 163.0
    - 162.0
    - 164.0
    - 165.0
    - 168.0
    - 167.0
    - 170.0
    - 169.0
    - 171.0
    - 172.0
    F08:
    - 27.0
    - 29.0
    - 26.0
    - 34.0
    - 84.0
    - 83.0
    - 80.0
    - 82.0
    - 139.0
    - 140.0
    - 142.0
    - 154.0
    - 188.0
    - 188.0
    - 186.0
    - 191.0
    - 200.0
    - 194.0
    - 203.0
    - 202.0
    - 218.0
    - 214.0
    - 212.0
    - 213.0
    - 234.0
    - 235.0
    - 232.0
    - 233.0
    - 244.0
    - 246.0
    - 246.0
    - 241.0
    - 255.0
    - 250.0
    - 249.0
    - 253.0
    - 254.0
    - 256.0
    - 256.0
    - 256.0
    - 261.0
    - 259.0
    - 257.0
    - 261.0
    - 262.0
    - 261.0
    - 260.0
    - 262.0
    - 263.0
    - 263.0
    - 262.0
    - 263.0
    - 265.0
    - 266.0
    - 265.0
    - 263.0
    - 268.0
    - 268.0
    - 267.0
    - 267.0
    - 270.0
    - 269.0
    - 270.0
    - 270.0
    - 271.0
    - 270.0
    - 272.0
    - 272.0
    F09:
    - 20.0
    - 21.0
    - 19.0
    - 25.0
    - 38.0
    - 33.0
    - 31.0
    - 32.0
    - 33.0
    - 30.0
    - 29.0
    - 45.0
    - 44.0
    - 44.0
    - 36.0
    - 48.0
    - 39.0
    - 31.0
    - 41.0
    - 43.0
    - 51.0
    - 40.0
    - 38.0
    - 38.0
    - 48.0
    - 45.0
    - 40.0
    - 40.0
    - 46.0
    - 44.0
    - 33.0
    - 28.0
    - 52.0
    - 33.0
    - 35.0
    - 43.0
    - 41.0
    - 48.0
    - 52.0
    - 45.0
    - 52.0
    - 46.0
    - 43.0
    - 46.0
    - 46.0
    - 43.0
    - 43.0
    - 44.0
    - 54.0
    - 43.0
    - 42.0
    - 55.0
    - 43.0
    - 46.0
    - 50.0
    - 53.0
    - 47.0
    - 52.0
    - 49.0
    - 50.0
    - 46.0
    - 46.0
    - 54.0
    - 46.0
    - 46.0
    - 41.0
    - 45.0
    - 46.0
    F10:
    - 23.0
    - 23.0
    - 22.0
    - 28.0
    - 36.0
    - 31.0
    - 30.0
    - 30.0
    - 33.0
    - 34.0
    - 33.0
    - 44.0
    - 44.0
    - 45.0
    - 37.0
    - 46.0
    - 39.0
    - 33.0
    - 42.0
    - 44.0
    - 50.0
    - 41.0
    - 39.0
    - 39.0
    - 50.0
    - 45.0
    - 40.0
    - 42.0
    - 49.0
    - 47.0
    - 38.0
    - 33.0
    - 52.0
    - 37.0
    - 39.0
    - 47.0
    - 44.0
    - 49.0
    - 53.0
    - 48.0
    - 53.0
    - 47.0
    - 44.0
    - 47.0
    - 46.0
    - 47.0
    - 44.0
    - 46.0
    - 56.0
    - 45.0
    - 43.0
    - 57.0
    - 44.0
    - 47.0
    - 50.0
    - 53.0
    - 47.0
    - 53.0
    - 50.0
    - 51.0
    - 48.0
    - 47.0
    - 55.0
    - 45.0
    - 48.0
    - 43.0
    - 45.0
    - 48.0
    F11:
    - 26.0
    - 27.0
    - 23.0
    - 29.0
    - 41.0
    - 37.0
    - 36.0
    - 36.0
    - 39.0
    - 38.0
    - 38.0
    - 51.0
    - 50.0
    - 51.0
    - 43.0
    - 51.0
    - 47.0
    - 39.0
    - 47.0
    - 49.0
    - 57.0
    - 45.0
    - 45.0
    - 44.0
    - 51.0
    - 50.0
    - 45.0
    - 46.0
    - 51.0
    - 50.0
    - 41.0
    - 34.0
    - 55.0
    - 38.0
    - 41.0
    - 50.0
    - 51.0
    - 55.0
    - 57.0
    - 56.0
    - 83.0
    - 78.0
    - 75.0
    - 79.0
    - 75.0
    - 76.0
    - 78.0
    - 78.0
    - 89.0
    - 84.0
    - 80.0
    - 91.0
    - 93.0
    - 93.0
    - 97.0
    - 102.0
    - 109.0
    - 114.0
    - 112.0
    - 114.0
    - 119.0
    - 119.0
    - 126.0
    - 121.0
    - 134.0
    - 133.0
    - 135.0
    - 136.0
    F12:
    - 44.0
    - 48.0
    - 42.0
    - 52.0
    - 91.0
    - 88.0
    - 84.0
    - 84.0
    - 120.0
    - 111.0
    - 106.0
    - 127.0
    - 138.0
    - 138.0
    - 129.0
    - 134.0
    - 140.0
    - 129.0
    - 141.0
    - 144.0
    - 159.0
    - 150.0
    - 148.0
    - 147.0
    - 163.0
    - 163.0
    - 160.0
    - 160.0
    - 166.0
    - 167.0
    - 160.0
    - 157.0
    - 183.0
    - 161.0
    - 165.0
    - 172.0
    - 173.0
    - 176.0
    - 177.0
    - 177.0
    - 186.0
    - 183.0
    - 178.0
    - 182.0
    - 180.0
    - 178.0
    - 180.0
    - 180.0
    - 187.0
    - 181.0
    - 182.0
    - 186.0
    - 182.0
    - 184.0
    - 186.0
    - 187.0
    - 189.0
    - 192.0
    - 189.0
    - 190.0
    - 189.0
    - 191.0
    - 195.0
    - 191.0
    - 195.0
    - 193.0
    - 195.0
    - 196.0
    G01:
    - 39.0
    - 40.0
    - 37.0
    - 43.0
    - 68.0
    - 64.0
    - 66.0
    - 71.0
    - 78.0
    - 82.0
    - 77.0
    - 88.0
    - 94.0
    - 97.0
    - 90.0
    - 104.0
    - 99.0
    - 94.0
    - 100.0
    - 104.0
    - 110.0
    - 103.0
    - 101.0
    - 103.0
    - 124.0
    - 122.0
    - 117.0
    - 117.0
    - 128.0
    - 128.0
    - 123.0
    - 116.0
    - 140.0
    - 125.0
    - 134.0
    - 136.0
    - 137.0
    - 143.0
    - 146.0
    - 142.0
    - 152.0
    - 150.0
    - 148.0
    - 151.0
    - 154.0
    - 154.0
    - 155.0
    - 154.0
    - 162.0
    - 159.0
    - 157.0
    - 164.0
    - 162.0
    - 163.0
    - 165.0
    - 167.0
    - 170.0
    - 174.0
    - 171.0
    - 171.0
    - 176.0
    - 174.0
    - 181.0
    - 177.0
    - 182.0
    - 180.0
    - 182.0
    - 184.0
    G02:
    - 28.0
    - 28.0
    - 24.0
    - 30.0
    - 39.0
    - 36.0
    - 34.0
    - 38.0
    - 39.0
    - 41.0
    - 37.0
    - 51.0
    - 47.0
    - 51.0
    - 41.0
    - 57.0
    - 44.0
    - 37.0
    - 47.0
    - 49.0
    - 55.0
    - 46.0
    - 43.0
    - 44.0
    - 57.0
    - 53.0
    - 46.0
    - 46.0
    - 54.0
    - 53.0
    - 42.0
    - 37.0
    - 59.0
    - 39.0
    - 46.0
    - 50.0
    - 47.0
    - 52.0
    - 60.0
    - 51.0
    - 57.0
    - 50.0
    - 48.0
    - 50.0
    - 50.0
    - 50.0
    - 49.0
    - 50.0
    - 57.0
    - 46.0
    - 45.0
    - 62.0
    - 48.0
    - 49.0
    - 54.0
    - 58.0
    - 51.0
    - 57.0
    - 53.0
    - 53.0
    - 52.0
    - 50.0
    - 60.0
    - 51.0
    - 50.0
    - 44.0
    - 49.0
    - 49.0
    G03:
    - 20.0
    - 21.0
    - 20.0
    - 25.0
    - 62.0
    - 62.0
    - 65.0
    - 73.0
    - 138.0
    - 139.0
    - 143.0
    - 144.0
    - 174.0
    - 174.0
    - 177.0
    - 177.0
    - 191.0
    - 194.0
    - 195.0
    - 196.0
    - 204.0
    - 205.0
    - 208.0
    - 210.0
    - 221.0
    - 223.0
    - 228.0
    - 224.0
    - 225.0
    - 225.0
    - 238.0
    - 238.0
    - 244.0
    - 241.0
    - 239.0
    - 239.0
    - 236.0
    - 240.0
    - 235.0
    - 241.0
    - 245.0
    - 245.0
    - 244.0
    - 248.0
    - 246.0
    - 247.0
    - 248.0
    - 249.0
    - 249.0
    - 250.0
    - 251.0
    - 248.0
    - 251.0
    - 250.0
    - 250.0
    - 250.0
    - 253.0
    - 253.0
    - 253.0
    - 253.0
    - 251.0
    - 255.0
    - 254.0
    - 254.0
    - 252.0
    - 252.0
    - 253.0
    - 253.0
    G04:
    - 22.0
    - 23.0
    - 20.0
    - 24.0
    - 36.0
    - 31.0
    - 31.0
    - 35.0
    - 41.0
    - 43.0
    - 41.0
    - 50.0
    - 51.0
    - 52.0
    - 44.0
    - 56.0
    - 49.0
    - 44.0
    - 51.0
    - 52.0
    - 57.0
    - 50.0
    - 48.0
    - 47.0
    - 57.0
    - 56.0
    - 50.0
    - 49.0
    - 57.0
    - 55.0
    - 49.0
    - 43.0
    - 58.0
    - 44.0
    - 49.0
    - 53.0
    - 52.0
    - 56.0
    - 59.0
    - 54.0
    - 58.0
    - 53.0
    - 52.0
    - 55.0
    - 54.0
    - 55.0
    - 55.0
    - 53.0
    - 62.0
    - 56.0
    - 56.0
    - 65.0
    - 57.0
    - 59.0
    - 60.0
    - 64.0
    - 61.0
    - 63.0
    - 63.0
    - 62.0
    - 60.0
    - 60.0
    - 66.0
    - 61.0
    - 60.0
    - 57.0
    - 61.0
    - 60.0
    G05:
    - 22.0
    - 21.0
    - 20.0
    - 27.0
    - 50.0
    - 48.0
    - 50.0
    - 52.0
    - 74.0
    - 80.0
    - 76.0
    - 89.0
    - 101.0
    - 104.0
    - 97.0
    - 107.0
    - 110.0
    - 101.0
    - 109.0
    - 112.0
    - 121.0
    - 115.0
    - 114.0
    - 114.0
    - 132.0
    - 131.0
    - 126.0
    - 128.0
    - 139.0
    - 138.0
    - 130.0
    - 122.0
    - 148.0
    - 134.0
    - 139.0
    - 145.0
    - 147.0
    - 153.0
    - 156.0
    - 150.0
    - 160.0
    - 157.0
    - 157.0
    - 158.0
    - 160.0
    - 160.0
    - 159.0
    - 160.0
    - 170.0
    - 166.0
    - 166.0
    - 173.0
    - 174.0
    - 175.0
    - 176.0
    - 178.0
    - 182.0
    - 184.0
    - 184.0
    - 183.0
    - 188.0
    - 186.0
    - 194.0
    - 191.0
    - 195.0
    - 194.0
    - 195.0
    - 196.0
    G06:
    - 21.0
    - 19.0
    - 17.0
    - 22.0
    - 52.0
    - 49.0
    - 48.0
    - 49.0
    - 73.0
    - 73.0
    - 69.0
    - 84.0
    - 96.0
    - 98.0
    - 88.0
    - 98.0
    - 97.0
    - 92.0
    - 98.0
    - 102.0
    - 114.0
    - 103.0
    - 102.0
    - 102.0
    - 123.0
    - 121.0
    - 114.0
    - 116.0
    - 126.0
    - 124.0
    - 119.0
    - 114.0
    - 141.0
    - 122.0
    - 128.0
    - 130.0
    - 133.0
    - 137.0
    - 140.0
    - 138.0
    - 151.0
    - 146.0
    - 146.0
    - 148.0
    - 150.0
    - 150.0
    - 150.0
    - 151.0
    - 157.0
    - 154.0
    - 154.0
    - 160.0
    - 159.0
    - 161.0
    - 163.0
    - 164.0
    - 167.0
    - 169.0
    - 170.0
    - 169.0
    - 172.0
    - 171.0
    - 178.0
    - 173.0
    - 179.0
    - 177.0
    - 180.0
    - 180.0
    G07:
    - 26.0
    - 27.0
    - 25.0
    - 31.0
    - 58.0
    - 52.0
    - 52.0
    - 54.0
    - 54.0
    - 56.0
    - 53.0
    - 66.0
    - 63.0
    - 65.0
    - 59.0
    - 68.0
    - 62.0
    - 52.0
    - 62.0
    - 66.0
    - 68.0
    - 61.0
    - 59.0
    - 59.0
    - 68.0
    - 65.0
    - 59.0
    - 61.0
    - 64.0
    - 62.0
    - 52.0
    - 47.0
    - 67.0
    - 49.0
    - 53.0
    - 61.0
    - 57.0
    - 63.0
    - 69.0
    - 62.0
    - 64.0
    - 61.0
    - 59.0
    - 60.0
    - 59.0
    - 58.0
    - 58.0
    - 58.0
    - 65.0
    - 57.0
    - 55.0
    - 65.0
    - 56.0
    - 58.0
    - 63.0
    - 66.0
    - 58.0
    - 62.0
    - 59.0
    - 62.0
    - 58.0
    - 55.0
    - 65.0
    - 57.0
    - 56.0
    - 52.0
    - 54.0
    - 56.0
    G08:
    - 20.0
    - 20.0
    - 18.0
    - 23.0
    - 39.0
    - 35.0
    - 33.0
    - 33.0
    - 35.0
    - 36.0
    - 31.0
    - 47.0
    - 43.0
    - 44.0
    - 37.0
    - 47.0
    - 40.0
    - 31.0
    - 42.0
    - 43.0
    - 50.0
    - 39.0
    - 38.0
    - 37.0
    - 49.0
    - 44.0
    - 41.0
    - 40.0
    - 47.0
    - 47.0
    - 37.0
    - 32.0
    - 72.0
    - 56.0
    - 63.0
    - 69.0
    - 74.0
    - 78.0
    - 84.0
    - 79.0
    - 91.0
    - 88.0
    - 82.0
    - 87.0
    - 87.0
    - 88.0
    - 86.0
    - 86.0
    - 95.0
    - 87.0
    - 84.0
    - 96.0
    - 89.0
    - 90.0
    - 95.0
    - 99.0
    - 95.0
    - 100.0
    - 96.0
    - 98.0
    - 99.0
    - 97.0
    - 106.0
    - 98.0
    - 105.0
    - 99.0
    - 104.0
    - 105.0
    G09:
    - 21.0
    - 23.0
    - 22.0
    - 28.0
    - 55.0
    - 52.0
    - 51.0
    - 51.0
    - 55.0
    - 55.0
    - 53.0
    - 65.0
    - 64.0
    - 64.0
    - 59.0
    - 65.0
    - 62.0
    - 52.0
    - 62.0
    - 63.0
    - 70.0
    - 59.0
    - 59.0
    - 59.0
    - 68.0
    - 65.0
    - 61.0
    - 61.0
    - 65.0
    - 64.0
    - 56.0
    - 50.0
    - 70.0
    - 52.0
    - 56.0
    - 63.0
    - 60.0
    - 64.0
    - 68.0
    - 64.0
    - 69.0
    - 64.0
    - 62.0
    - 64.0
    - 62.0
    - 61.0
    - 62.0
    - 61.0
    - 69.0
    - 62.0
    - 60.0
    - 70.0
    - 61.0
    - 62.0
    - 65.0
    - 68.0
    - 64.0
    - 69.0
    - 66.0
    - 66.0
    - 65.0
    - 63.0
    - 69.0
    - 62.0
    - 64.0
    - 59.0
    - 63.0
    - 64.0
    G10:
    - 22.0
    - 26.0
    - 25.0
    - 30.0
    - 50.0
    - 47.0
    - 46.0
    - 46.0
    - 54.0
    - 56.0
    - 56.0
    - 65.0
    - 70.0
    - 72.0
    - 67.0
    - 73.0
    - 73.0
    - 68.0
    - 74.0
    - 77.0
    - 88.0
    - 76.0
    - 78.0
    - 77.0
    - 96.0
    - 93.0
    - 92.0
    - 91.0
    - 102.0
    - 101.0
    - 100.0
    - 96.0
    - 122.0
    - 106.0
    - 109.0
    - 114.0
    - 121.0
    - 126.0
    - 129.0
    - 127.0
    - 149.0
    - 145.0
    - 143.0
    - 147.0
    - 151.0
    - 150.0
    - 151.0
    - 153.0
    - 166.0
    - 162.0
    - 159.0
    - 168.0
    - 169.0
    - 169.0
    - 174.0
    - 175.0
    - 174.0
    - 176.0
    - 175.0
    - 176.0
    - 173.0
    - 174.0
    - 180.0
    - 174.0
    - 177.0
    - 174.0
    - 176.0
    - 176.0
    G11:
    - 24.0
    - 26.0
    - 25.0
    - 27.0
    - 41.0
    - 37.0
    - 37.0
    - 39.0
    - 40.0
    - 40.0
    - 42.0
    - 50.0
    - 51.0
    - 50.0
    - 45.0
    - 53.0
    - 49.0
    - 44.0
    - 51.0
    - 53.0
    - 58.0
    - 50.0
    - 47.0
    - 48.0
    - 56.0
    - 53.0
    - 50.0
    - 50.0
    - 56.0
    - 53.0
    - 47.0
    - 43.0
    - 57.0
    - 44.0
    - 47.0
    - 56.0
    - 51.0
    - 55.0
    - 57.0
    - 55.0
    - 57.0
    - 54.0
    - 53.0
    - 56.0
    - 53.0
    - 53.0
    - 53.0
    - 52.0
    - 60.0
    - 52.0
    - 51.0
    - 59.0
    - 53.0
    - 54.0
    - 55.0
    - 57.0
    - 56.0
    - 59.0
    - 56.0
    - 56.0
    - 60.0
    - 59.0
    - 65.0
    - 58.0
    - 59.0
    - 56.0
    - 59.0
    - 60.0
    G12:
    - 52.0
    - 53.0
    - 51.0
    - 56.0
    - 104.0
    - 104.0
    - 110.0
    - 117.0
    - 202.0
    - 203.0
    - 209.0
    - 214.0
    - 234.0
    - 234.0
    - 234.0
    - 234.0
    - 241.0
    - 242.0
    - 244.0
    - 244.0
    - 253.0
    - 249.0
    - 250.0
    - 249.0
    - 255.0
    - 254.0
    - 255.0
    - 254.0
    - 252.0
    - 254.0
    - 257.0
    - 255.0
    - 263.0
    - 255.0
    - 255.0
    - 256.0
    - 253.0
    - 257.0
    - 255.0
    - 257.0
    - 257.0
    - 256.0
    - 254.0
    - 257.0
    - 255.0
    - 255.0
    - 255.0
    - 256.0
    - 257.0
    - 253.0
    - 253.0
    - 255.0
    - 252.0
    - 252.0
    - 255.0
    - 253.0
    - 252.0
    - 252.0
    - 253.0
    - 253.0
    - 251.0
    - 252.0
    - 254.0
    - 251.0
    - 252.0
    - 249.0
    - 250.0
    - 252.0
    H01:
    - 54.0
    - 55.0
    - 52.0
    - 55.0
    - 69.0
    - 65.0
    - 67.0
    - 68.0
    - 69.0
    - 66.0
    - 60.0
    - 66.0
    - 65.0
    - 64.0
    - 57.0
    - 71.0
    - 62.0
    - 58.0
    - 63.0
    - 67.0
    - 73.0
    - 63.0
    - 61.0
    - 61.0
    - 70.0
    - 67.0
    - 62.0
    - 61.0
    - 68.0
    - 65.0
    - 60.0
    - 54.0
    - 71.0
    - 56.0
    - 64.0
    - 65.0
    - 62.0
    - 68.0
    - 73.0
    - 67.0
    - 71.0
    - 67.0
    - 65.0
    - 67.0
    - 69.0
    - 68.0
    - 68.0
    - 69.0
    - 74.0
    - 69.0
    - 66.0
    - 76.0
    - 68.0
    - 70.0
    - 71.0
    - 73.0
    - 73.0
    - 73.0
    - 73.0
    - 72.0
    - 72.0
    - 72.0
    - 78.0
    - 74.0
    - 73.0
    - 70.0
    - 74.0
    - 74.0
    H02:
    - 33.0
    - 33.0
    - 30.0
    - 39.0
    - 42.0
    - 37.0
    - 41.0
    - 48.0
    - 38.0
    - 44.0
    - 38.0
    - 56.0
    - 53.0
    - 56.0
    - 46.0
    - 65.0
    - 49.0
    - 41.0
    - 52.0
    - 55.0
    - 59.0
    - 49.0
    - 48.0
    - 48.0
    - 59.0
    - 57.0
    - 50.0
    - 52.0
    - 61.0
    - 58.0
    - 47.0
    - 37.0
    - 55.0
    - 40.0
    - 49.0
    - 55.0
    - 54.0
    - 60.0
    - 67.0
    - 58.0
    - 61.0
    - 56.0
    - 56.0
    - 57.0
    - 59.0
    - 57.0
    - 56.0
    - 56.0
    - 64.0
    - 56.0
    - 54.0
    - 67.0
    - 56.0
    - 60.0
    - 60.0
    - 66.0
    - 59.0
    - 64.0
    - 61.0
    - 61.0
    - 59.0
    - 57.0
    - 66.0
    - 58.0
    - 57.0
    - 53.0
    - 56.0
    - 56.0
    H03:
    - 29.0
    - 29.0
    - 25.0
    - 35.0
    - 40.0
    - 35.0
    - 37.0
    - 47.0
    - 38.0
    - 44.0
    - 38.0
    - 53.0
    - 50.0
    - 51.0
    - 45.0
    - 58.0
    - 50.0
    - 38.0
    - 49.0
    - 52.0
    - 55.0
    - 48.0
    - 47.0
    - 47.0
    - 54.0
    - 54.0
    - 47.0
    - 47.0
    - 55.0
    - 51.0
    - 43.0
    - 35.0
    - 52.0
    - 39.0
    - 47.0
    - 53.0
    - 50.0
    - 55.0
    - 60.0
    - 53.0
    - 56.0
    - 52.0
    - 53.0
    - 54.0
    - 53.0
    - 55.0
    - 51.0
    - 53.0
    - 57.0
    - 51.0
    - 49.0
    - 59.0
    - 54.0
    - 52.0
    - 55.0
    - 57.0
    - 55.0
    - 58.0
    - 56.0
    - 55.0
    - 56.0
    - 54.0
    - 61.0
    - 54.0
    - 52.0
    - 48.0
    - 52.0
    - 54.0
    H04:
    - 24.0
    - 24.0
    - 19.0
    - 31.0
    - 34.0
    - 29.0
    - 32.0
    - 40.0
    - 28.0
    - 35.0
    - 30.0
    - 44.0
    - 43.0
    - 44.0
    - 38.0
    - 52.0
    - 43.0
    - 30.0
    - 42.0
    - 44.0
    - 47.0
    - 42.0
    - 37.0
    - 38.0
    - 49.0
    - 47.0
    - 40.0
    - 40.0
    - 51.0
    - 46.0
    - 35.0
    - 26.0
    - 41.0
    - 28.0
    - 36.0
    - 42.0
    - 39.0
    - 45.0
    - 53.0
    - 44.0
    - 47.0
    - 41.0
    - 40.0
    - 42.0
    - 42.0
    - 43.0
    - 41.0
    - 41.0
    - 47.0
    - 40.0
    - 38.0
    - 50.0
    - 41.0
    - 42.0
    - 43.0
    - 48.0
    - 42.0
    - 46.0
    - 45.0
    - 43.0
    - 44.0
    - 42.0
    - 49.0
    - 43.0
    - 41.0
    - 36.0
    - 40.0
    - 41.0
    H05:
    - 23.0
    - 24.0
    - 21.0
    - 29.0
    - 37.0
    - 35.0
    - 36.0
    - 42.0
    - 35.0
    - 40.0
    - 36.0
    - 53.0
    - 49.0
    - 52.0
    - 45.0
    - 59.0
    - 50.0
    - 41.0
    - 51.0
    - 54.0
    - 56.0
    - 48.0
    - 46.0
    - 46.0
    - 56.0
    - 55.0
    - 50.0
    - 49.0
    - 59.0
    - 54.0
    - 42.0
    - 38.0
    - 48.0
    - 39.0
    - 44.0
    - 51.0
    - 48.0
    - 52.0
    - 59.0
    - 52.0
    - 53.0
    - 47.0
    - 46.0
    - 49.0
    - 47.0
    - 48.0
    - 44.0
    - 48.0
    - 51.0
    - 44.0
    - 44.0
    - 55.0
    - 47.0
    - 49.0
    - 52.0
    - 56.0
    - 51.0
    - 53.0
    - 53.0
    - 52.0
    - 51.0
    - 48.0
    - 58.0
    - 50.0
    - 48.0
    - 44.0
    - 47.0
    - 49.0
    H06:
    - 27.0
    - 27.0
    - 24.0
    - 29.0
[truncated: 18,178,512 more chars]
